# Supplementary material for: A southern African archaeological database of organic containers and materials, 800 cal BC to cal AD 1500: Possible implications for the transition from foraging to livestock-keeping
Source: PLoS One. 2020 Jul 8;15(7):e0235226. doi: 10.1371/journal.pone.0235226 (PMC7343145; doi:10.1371/journal.pone.0235226)
Supplement: S1 Map — (KML) [file pone.0235226.s001.kml]

<?xml version="1.0" encoding="UTF-8"?>
<kml xmlns="http://www.opengis.net/kml/2.2" xmlns:gx="http://www.google.com/kml/ext/2.2" xmlns:kml="http://www.opengis.net/kml/2.2" xmlns:atom="http://www.w3.org/2005/Atom">
<Document>
	<name>Database 1.kmz</name>
	<StyleMap id="msn_shaded_dot1">
		<Pair>
			<key>normal</key>
			<styleUrl>#sn_shaded_dot9</styleUrl>
		</Pair>
		<Pair>
			<key>highlight</key>
			<styleUrl>#sh_shaded_dot20</styleUrl>
		</Pair>
	</StyleMap>
	<Style id="sn_shaded_dot9">
		<IconStyle>
			<color>ffff0000</color>
			<scale>0.6</scale>
			<Icon>
				<href>http://maps.google.com/mapfiles/kml/shapes/shaded_dot.png</href>
			</Icon>
		</IconStyle>
		<LabelStyle>
			<color>bdffffff</color>
			<scale>0.6</scale>
		</LabelStyle>
		<ListStyle>
		</ListStyle>
	</Style>
	<Style id="sn_shaded_dot90">
		<IconStyle>
			<color>ffff0000</color>
			<scale>0.6</scale>
			<Icon>
				<href>http://maps.google.com/mapfiles/kml/shapes/shaded_dot.png</href>
			</Icon>
		</IconStyle>
		<LabelStyle>
			<color>bdffffff</color>
			<scale>0.6</scale>
		</LabelStyle>
	</Style>
	<StyleMap id="msn_shaded_dot10">
		<Pair>
			<key>normal</key>
			<styleUrl>#sn_shaded_dot90</styleUrl>
		</Pair>
		<Pair>
			<key>highlight</key>
			<styleUrl>#sh_shaded_dot2</styleUrl>
		</Pair>
	</StyleMap>
	<Style id="sh_shaded_dot2">
		<IconStyle>
			<color>ffff0000</color>
			<scale>0.72</scale>
			<Icon>
				<href>http://maps.google.com/mapfiles/kml/shapes/shaded_dot.png</href>
			</Icon>
		</IconStyle>
		<LabelStyle>
			<color>bdffffff</color>
			<scale>0.6</scale>
		</LabelStyle>
	</Style>
	<Style id="sh_shaded_dot20">
		<IconStyle>
			<color>ffff0000</color>
			<scale>0.72</scale>
			<Icon>
				<href>http://maps.google.com/mapfiles/kml/shapes/shaded_dot.png</href>
			</Icon>
		</IconStyle>
		<LabelStyle>
			<color>bdffffff</color>
			<scale>0.6</scale>
		</LabelStyle>
		<ListStyle>
		</ListStyle>
	</Style>
	<Folder id="Waypoints">
		<name>Database 1</name>
		<open>1</open>
		<Placemark>
			<name>Erb Tanks</name>
			<Snippet maxLines="0"></Snippet>
			<description>Site Reference Number: 1	
Site Name:Erb Tanks	
Type of site: inland rock shelter	
Country:Namibia	
Latitude:-22,15160833
Longitude:15,298275

Cultural Affiliation: LSA	
Stratigraphic level for radiocarbon determination and date: level 15; 2590±25 oes [AMS]		
Date Rate: Filtered	
Archaeological Material:
Ostrich eggshell beads.

Reference: 
1. McCall GS, Marks TP, Thomas JT, Eller ME, Horn III SW, Horowitz RA, Kettler K, Taylor-Perryman R. Erb Tanks: a Middle and Later Stone Age rockshelter in the Central Namib Desert, western Namibia. PaleoAnthropol. 2011: 398-421.doi:10.4207/PA.2011.ART67</description>
			<styleUrl>#msn_shaded_dot1</styleUrl>
			<Point>
				<coordinates>15.298275,-22.151608333,0</coordinates>
			</Point>
		</Placemark>
		<Placemark>
			<name>Oruwanje 95/1</name>
			<Snippet maxLines="0"></Snippet>
			<description>Site Reference Number: 2	
Site Name: Oruwanje 95/1	
Type of site: inland rock shelter site	
Country: Namibia	
Latitude: -18,30513056
Longitude: 13,44698889
	
Cultural Affilation: LSA	
Stratigraphic context for radiocarbon determination and date:7/10c/-160; 2527±27 [KIA-29258] charcoal; Early Phase Pottery LSA;1950±35 [KN-5303]; 1939±50 [KN-4848]; 1907±27 [KN-5003]; 1900±40 [KN-5302].Middle Ceramic Phase;7/10a/-95; 1520±32 [KN-5297]; 4/11b/-90 1511±33 [UtC-5938]; 4/12a/-105 1419±40 [UtC-5947 charcoal samples. [Late Ceramic Phase unknown]:7/12c/-6 1280±28 [KN-5004]charcoal; 4/12a/-85 1255±40 [UtC-5948charcoal]; 7/12d/-60 1252±36 [UtC-5945] bulb scale; 7/12d/-60 1194±32 [UtC-5945] soot; 
7/12c/-60 1178±32 [UtC-5586] seed; 7/11a/-65 1172±32 [Utc-5939]charcoal; 7/11c/-75 1120±55 [KN-5299]charcoal.[Historical Phase] 4/10b/-10 530±30 [KN-4849]charcoal; 7/12a/-45 383±24 [KIA-29257]charcoal.
Date Rating:2	
Archaeological Material: Ostrich eggshell beads, pottery, livestock 
	 				
Reference:
1. Vogelsang R, Eichhorn B. Under the mopane tree: Holocene settlement in northern Namibia. Köln, Heinrich Barth Institut; 2011.
				
2. Albrecht M, Berke H, Eichhorn B, Frank T, Kuper R, Prill S, Vogelsang R, Wenzel S. Oruwanje 95/1: a late Holocene stratigraphy in northwestern Namibia. Cimbebasia. 2001; 17:1-22.</description>
			<styleUrl>#msn_shaded_dot10</styleUrl>
			<Point>
				<coordinates>13.446988889,-18.305130556,0</coordinates>
			</Point>
		</Placemark>
		<Placemark>
			<name>Hartmann Valley 95/4</name>
			<Snippet maxLines="0"></Snippet>
			<description>Site Reference Number:3	
Site Name:Hartmann Valley 95/4	
Type of site:coastal plain boulder site with stone structures.
Country:Namibia
Latitude:-17,50207778
Longitude:12,47924167

Cultural Affiliation:unspecified LSA group [Phase 2: Ceramic LSA]	
Stratigraphic context with radiocarbon determination and date:54/50d/-60 1480±30 [KN-5287]	charcoal;53/49c/-60 1407±50 [KN-4851]charcoal; 53/49c/-60 1407±50 [KN-4851] charcoal.
Date Rating:2
Archaeological Material: Ostrich eggshell beads, pottery.

Reference:
1. Vogelsang R, Eichhorn B. Under the mopane tree: Holocene settlement in northern Namibia. Köln, Heinrich Barth Institut; 2011.</description>
			<styleUrl>#msn_shaded_dot10</styleUrl>
			<Point>
				<coordinates>12.479241667,-17.502077778,0</coordinates>
			</Point>
		</Placemark>
		<Placemark>
			<name>Ovizorombuku 96/1</name>
			<Snippet maxLines="0"></Snippet>
			<description>Site Reference Number:5
Site Name:Ovizorombuku 96/1
Type of site:large rock shelter
Country:Namibia
Latitude:-17,04309444
Longitude:13,21597222

Cultural Affiliation:LSA	
Stratigraphic context and date:
12/26b/+105, 2465±35 [KN-5261]charcoal; 12/26b/+110,  2435±45 [KN-5325]charcoal. [Phase 2: Ceramic LSA] 20/21b/-90, 1525±35 [KN-5259]charcoal;20/20c/-110, 1442±25 [KIA-11985]charcoal; 20/20a/-100, 1275±30 [KN-5373]charcoal.[Phase 2: Ceramic LSA] :20/20d/-90, 1042±33 [UtC-8103]charcoal; 20/21a/-85,  940±30.[Phase 1: Historical] 20/21a/-80, 420±35 [KN-5372]charcoal. 
Date Rating: 2
Archaeological Material: ostrich eggshell beads, pottery, A leather strap and a plaited string made of vegetable fibre.		
			
							Reference:
1. Vogelsang R, Eichhorn B. Under the mopane tree: Holocene settlement in northern Namibia. Köln, Heinrich Barth Institut; 2011.</description>
			<styleUrl>#msn_shaded_dot10</styleUrl>
			<Point>
				<coordinates>13.215972222,-17.043094444,0</coordinates>
			</Point>
		</Placemark>
		<Placemark>
			<name>Omungunda 99/1</name>
			<Snippet maxLines="0"></Snippet>
			<description>Site Reference Number:8
Site Name:Omungunda 99/1
Type of site:large rock shelter
Country:Namibia
Latitude:-18,02492222
Longitude:13,78665278

Cultural Affiliation:LSA
Stratigraphic context and date: 3/3c/-155, 2600±35 [KN-5674]charcoal; 4/4b/-155, 2511±37 [KIA-22462] charcoal; 3/3a/-145, 2345±35 [KN-5675]charcoal; 3/3b/-145, 2242±23 [KIA-24949]charcoal. Early Phase Pottery LSA	
: 1956±31 [KIA-16043]; 1940±22 [KIA-16045];1842±25 [KIA-11982]; 1835±30 [KIA-11982];1810±35 [KN-5639]	charcoal samples.Middle Phase Pottery LSA: 1739±23 [KIA-16049]. [Phase 3: Middle Ceramic LSA] 5/4d/-115, 1705±35 [KN-5641]charcoal; 4/4c/-105, 1602±29 [KIA-22463]charcoal; 12/6d/-100, 1600±35 [KN-5285]charcoal; 4/4d/-110, 1565±35 [KN-5640]charcoal;4/4a/-105, 1530±30 [KN-5642]charcoal.[Phase 2: Late Ceramic LSA]	
3/4b/-95, 1298±23 [KIA-16047] charcoal; 11/6b/-100,1145±35 [KN-5288]charcoal.  Late Ceramic LSA] 	12/6a/-95, 985±35 [KN-5289]charcoal; [Phase 1: Historical] 12/6a/-85, 535±35 [KN-5455] charcoal.
Date Rating: 2
Archaeological Material:ostrich eggshell beads, pottery.							
Reference:
1. Vogelsang R, Eichhorn B. Under the mopane tree: Holocene settlement in northern Namibia. Köln, Heinrich Barth Institut; 2011.</description>
			<styleUrl>#msn_shaded_dot10</styleUrl>
			<Point>
				<coordinates>13.786652778,-18.024922222,0</coordinates>
			</Point>
		</Placemark>
		<Placemark>
			<name>N2000/1</name>
			<Snippet maxLines="0"></Snippet>
			<description>Site Reference Number:9
Site Name:N2000/1
Type of site:large rock shelter
Country:Namibia
Latitude:-18,96878056
Longitude:12,43741111

Cultural Affiliation: LSA
Stratigraphic context and date:Top of Sediment C	1955±28 [KIA-11986]charcoal	
Date Rating:Filtered

Reference:
1. Vogelsang R, Eichhorn B. Under the mopane tree: Holocene settlement in northern Namibia. Köln, Heinrich Barth Institut; 2011.</description>
			<styleUrl>#msn_shaded_dot10</styleUrl>
			<Point>
				<coordinates>12.68848204393913,-18.88933093193967,0</coordinates>
			</Point>
		</Placemark>
		<Placemark>
			<name>N2000/2</name>
			<Snippet maxLines="0"></Snippet>
			<description>Site Reference Number:10
Site Name:N2000/2
Type of site:rock shelter
Country:Namibia
Latitude:-18,02924167
Longitude:12,44972222

Cultural Affiliation: LSA
Stratigraphic context and date:
1850±40 [KIA-17709]charcoal
Date Rating:3
Archaeological Material
Ostrich eggshell beads, pottery [only surface finds]
Note:shallow deposit and so findings and associations with dates must be treated tentatively.

Reference:
1. Vogelsang R, Eichhorn B. Under the mopane tree: Holocene settlement in northern Namibia. Köln, Heinrich Barth Institut; 2011.</description>
			<styleUrl>#msn_shaded_dot10</styleUrl>
			<Point>
				<coordinates>12.449722222,-18.029241667,0</coordinates>
			</Point>
		</Placemark>
		<Placemark>
			<name>N2002/7</name>
			<Snippet maxLines="0"></Snippet>
			<description>Site Reference Number:11
Site Name:N2002/7
Type of site:stone circle site
Country:Namibia 	
Latitude:-18,29626667
Longitude:12,0262

Cultural Affiliation:unspecified LSA groups
Stratigraphic context and date:1235±35 [KIA-21034] charcoal; 1175±25 [KIA-18893] soot from sherd; 1150±30 [KIA-21035]charcoal; 1065±30 [KN-5564] charcoal.
Date Rating: 2
Archaeological Material: Ostrich eggshell beads, 1 nearly complete pot.
Note:Associated with whale bone. Whale bone built hut.	

Reference:			
1. Vogelsang R, Eichhorn B. Under the mopane tree: Holocene settlement in northern Namibia. Köln, Heinrich Barth Institut; 2011.</description>
			<styleUrl>#msn_shaded_dot10</styleUrl>
			<Point>
				<coordinates>12.0262,-18.296266667,0</coordinates>
			</Point>
		</Placemark>
		<Placemark>
			<name>Fackelträger</name>
			<Snippet maxLines="0"></Snippet>
			<description>Site Reference Number:14
Site Name:Fackelträger
Type of site:rock shelter
Country:Namibia
Latitude:-21,56666667
Longitude:15,53333333

Cultural affiliation:LSA	
Stratigraphic context and date:28-36cm, 2740±45 [KN-461]charcoal; 9-11cm, 2730±45 [KN-460]charcoal. 	
Date Rating:3	
5-15cm 2190±40 [KN-I.732]charcoal; 10-25cm;2150±60 [KN-I.731.]charcoal.
Date Rating: Filtered
Archaeological material: 1 complete ostrich egg worked into a container. 1 engraved fragment. [association with date not secure].A fair number of beads.Pottery1 potsherd association not secure.

Reference: 
1. Wendt WE. Preliminary report on an archaeological research programme in South West Africa. State Museum. 1972; 4(1-7):1-11.

2. Freundlich JC, Schwabedissen H, Wendt WE. Köln radiocarbon measurements II. Radiocarbon. 1980; 22(1):68-81.</description>
			<styleUrl>#msn_shaded_dot10</styleUrl>
			<Point>
				<coordinates>15.533333333,-21.566666667,0</coordinates>
			</Point>
		</Placemark>
		<Placemark>
			<name>Etemba 2</name>
			<Snippet maxLines="0"></Snippet>
			<description>Site Reference Number:15
Site Name:Etemba 2
Type of site:shallow shelter
Country:Namibia
Latitude:-21,45
Longitude: 15,65
	
Stratigraphic context and date:43-45cm 1890±50 [KN-465]charcoal	
Date Rating: Filtered
Archaeological Material: Stratigraphic context not provided: 2 fragments of ostrich eggshell containers, ostrich eggshell beads, pottery was found above this date therefore association is not secure. Freundisch et al. 1980 propose that the pottery is likely not confidently associated with radiocarbon age reading.	

Reference: 
1. Wendt WE. Preliminary report on an archaeological research programme in South West Africa. State Museum. 1972; 4(1-7):1-11.

2. Freundlich JC, Schwabedissen H, Wendt WE. Köln radiocarbon measurements II. Radiocarbon. 1980; 22(1):68-81.</description>
			<styleUrl>#msn_shaded_dot10</styleUrl>
			<Point>
				<coordinates>15.65,-21.45,0</coordinates>
			</Point>
		</Placemark>
		<Placemark>
			<name>Maguams Andalusia</name>
			<Snippet maxLines="0"></Snippet>
			<description>Site Reference Number:23
Site Name:Maguams Andalusia
Type of site:small rock shelter
Country:Namibia
Latitude:-25,53333333
Longitude:16,86666667

Cultural Affiliation:unspecified LSA groups	
Stratigraphic context and date: 15-17cm 490±50 [KN-I.631]charcoal;25cm depth, 380±50 [Pta-2662]charcoal.
Date Rating:3	
Archaeological Material: a few fragments of water containers, beads nq, a few potsherds were found in the Upper Deposits.
		
Reference: 
1. Wendt WE. Preliminary report on an archaeological research programme in South West Africa. State Museum. 1972; 4(1-7):1-11.

2. Freundlich JC, Schwabedissen H, Wendt WE. Köln radiocarbon measurements II. Radiocarbon. 1980; 22(1):68-81.</description>
			<styleUrl>#msn_shaded_dot10</styleUrl>
			<Point>
				<coordinates>16.866666667,-25.533333333,0</coordinates>
			</Point>
		</Placemark>
		<Placemark>
			<name>Messum 1</name>
			<Snippet maxLines="0"></Snippet>
			<description>Site Reference Number:25
Site Name:Messum 1
Type of site:rock shelter
Country:Namibia
Latitude:-21,36666667
Longitude:14,28333333

Cultural Affiliation:LSA
Stratigraphic context and date:21-24cm 2820±55 [KN-I.638]charcoal
Date Rating: 2
Stratigraphic Context and date:
Pre-pottery LSA Wilton 17-19cm [Horizon C] 2090±45 [KN-I.639]charcoal; 7-9cm [Horizon C]2070±90 [KN-I.637] charcoal.
Date Rating: 3	
LSA group [Pottery Phase at site]Sq. A9 1370±50 [Pta-2681]plant fibre; 3-5cm 860±55 [KN-I.636]	charcoal.
Date Rating: 3
Archaeological Material: Pottery, ostrich feathers were recovered from this occupation hollow, ostrich eggshell beads.
	
Reference:
1. Richter J. Messum 1: a Later Stone Age pattern of mobility in the Namib Desert. Cimbebasia. 1984;  (1-7):1-11.</description>
			<styleUrl>#msn_shaded_dot10</styleUrl>
			<Point>
				<coordinates>14.283333333,-21.366666667,0</coordinates>
			</Point>
		</Placemark>
		<Placemark>
			<name>Otjitati Rock Shelter</name>
			<Snippet maxLines="0"></Snippet>
			<description>Site Reference Number:26
Site Name:Otjitati Rock Shelter
Type of site:inland rock shelter
Country:Namibia
Latitude:-18,01666667
Longitude:12,68333333

Cultural Affiliation:Pastoralist
Stratigraphic context and date:LRBSL [top 0.1m]	670±50 [Pta-4362]charcoal.
Date Rating:3	
Archaeological Material: Ostrich eggshell beads, pottery.

Reference: 
1. Smith AB. Excavation of a rockshelter at Otjitati in Kaokoland. Cimbebasia. 1988;10:101-5.</description>
			<styleUrl>#msn_shaded_dot10</styleUrl>
			<Point>
				<coordinates>12.683333333,-18.016666667,0</coordinates>
			</Point>
		</Placemark>
		<Placemark>
			<name>Falls Rock Shelter</name>
			<Snippet maxLines="0"></Snippet>
			<description>Site Reference Number:27
Site Name:Falls Rock Shelter
Type of site:inland rock shelter
Country:Namibia
Latitude:-21,2 
Longitude:14,55
	
Cultural Affiliation:Hunter-gatherer livestock-keeper
Stratigraphic context and date:base of Unit 5 2100±50 [Pta-2929]charcoal.Unit 8 [Hollow] 2040±50 [Pta-2930]	charcoal. Unit 6 1880±50 [Pta-2927]charcoal.
Date Rating: 2
Archaeological Material: ostrich eggshell beads, decorated ostrich eggshell, pottery, sheep.Other organic remains:bone vessel, fibre cordage, fragments of a shallow bowl carved from soft wood of the Acacia albida. 	
Further note:The second phase of occupation appeared to have taken place during a relatively arid period, although the site may have been used after unusually good rains&apos; [Kinahan 1984: 18]	

Cultural Affiliation: Pastoralist
Stratigraphic context and date: Unit 10 730±70 [Wits-1100]charcoal.
Date Rating: 2
Archaeological Material: Ostrich eggshell beads, pottery, sheep. Other organic remains:Wooden vessel, fibre and cordage, small leather pouches [x2]. 1 finely stiched closed by a leather thong containing an iron-tipped adze, string of iron and copper beads. A second leather pouch drawn together with a sinew thong.13th Century bark-wrapped parcel [Commiphroides]in final occupation of the shelter. Included in the parcel were copper and iron beads, cowrie shell, leather and possibly arrow poison contained in leather pouches. [Pre-European trade items].	

Reference:
1. Kinahan J. The stratigraphy and lithic assemblages of Falls Rock Shelter, western Damaraland, Namibia. Cimbebasia. Ser. B. 1984;4(1-7):13-27.

2. Kinahan J. Pastoral nomads of the central Namib Desert: the people that time forgot. Windhoek: Namibia Archaeological Trust and New Namibia Books; 1991.

3. Kinahan J. Archaeological evidence of domestic sheep in the Namib Desert during the first millennium AD. J Afr Archaeol. 2016 Nov 1;14(1):7-17</description>
			<styleUrl>#msn_shaded_dot10</styleUrl>
			<Point>
				<coordinates>14.55,-21.2,0</coordinates>
			</Point>
		</Placemark>
		<Placemark>
			<name>Snake Rock</name>
			<Snippet maxLines="0"></Snippet>
			<description>Site Reference Number:28
Site Name:Snake Rock
Type of site:inland rock shelter
Country:Namibia
Latitude:-21,2
Longitude:14,55

Cultural affiliation:hunter-gatherers with pottery (hunter livestock-keepers)
Stratigraphic context and date:Unit 9 1840±50 [Pta-2886]charcoal. Unit 10 1640±70 [Wits-1249]	charcoal.	
Date Rating:2
Archaeological Material:ostrich eggshell beads, pottery, sheep. Other organic remains: fibre and cordage, bone vessel.                  

Reference:
1. Kinahan J. The stratigraphy and lithic assemblages of Falls Rock Shelter, western Damaraland, Namibia. Cimbebasia. Ser. B. 1984;4(1-7):13-27.	

2. Kinahan J. Pastoral nomads of the central Namib Desert: the people that time forgot. Windhoek: Namibia Archaeological Trust and New Namibia Books; 1991.

3. Kinahan J. Archaeological evidence of domestic sheep in the Namib Desert during the first millennium AD. J Afr Archaeol. 2016 Nov 1;14(1):7-17</description>
			<styleUrl>#msn_shaded_dot10</styleUrl>
			<Point>
				<coordinates>14.55,-21.2,0</coordinates>
			</Point>
		</Placemark>
		<Placemark>
			<name>N2005/2</name>
			<Snippet maxLines="0"></Snippet>
			<description>Site Reference Number:30
Site Name:N2005/2
Type of site:rock shelter
Country:Namibia
Latitude:-19,05
Longitude:13,53333333

Cultural Affiliation:unknown [LSA groups]	
Stratigraphic context and date:Unit II 2090±35 [KN-578]charcoal	
Date Rating:3	
Archaeological Material: ostrich eggshell beads, pottery.

Reference:
1. Ossendorf G. Two Holocene Later Stone Age stratigraphies from the Sesfontein area, northwestern Namibia. Azania: Archaeological Research in Africa. 2017 Apr 3;52(2):233-66.</description>
			<styleUrl>#msn_shaded_dot10</styleUrl>
			<Point>
				<coordinates>13.533333333,-19.05,0</coordinates>
			</Point>
		</Placemark>
		<Placemark>
			<name>Big Elephant Shelter</name>
			<Snippet maxLines="0"></Snippet>
			<description>Site Reference Number:31
Site Name:Big Elephant Shelter
Type of site:inland rock shelter
Country:Namibia	
Latitude:-21,68333333
Longitude:15,66666667

Cultural affiliation:LSA	
Stratigraphic context and date:
Light Brown Soil and Brown Soil with plant layer 2600±50 [Pta-1556]charcoal.Surface from area 2550±80 [UCLA-724A]
Date Rating:3	
Archaeological Material: Ostrich eggshell beads.

Cultural Affiliation:Hunter-gatherer [with pottery]	
Stratigraphic context and date:3-6 inches, 1400±80 [UCLA-724B]charcoal	
Date Rating:2	
Archaeological Material:
Ostrich eggshell beads, pottery. Other organic material: thin and thick twine/rope, leather thongs.A broken decorated spout fragment was recovered from the site. 
Note:&quot;More leather and twine working took place during the pottery phase at the site.Cyperus fulgens [underground bulbs] is undoubtedly the preferred species and can be considered the staple plant food throughout the occupation of Big Elephant Shelter.&quot;

Reference:
1. Wadley L. Big Elephant Shelter and its role in the Holocene prehistory of central South West Africa. Staatsmuseum; 1979.</description>
			<styleUrl>#msn_shaded_dot10</styleUrl>
			<Point>
				<coordinates>15.666666667,-21.683333333,0</coordinates>
			</Point>
		</Placemark>
		<Placemark>
			<name>Mirabib Hill Shelter</name>
			<Snippet maxLines="0"></Snippet>
			<description>Site Reference Number:32
Site Name:Mirabib Hill Shelter
Type of site:rock shelter
Country:Namibia
Latitude:-23,45
Longitude:15,31666667

Cultural Affiliation:unspecified LSA groups
Stratigraphic context and date:10-20cm [Dung Floors] Date from below first dung floor.1550±50 [Pta-1535]	dung.
Date Rating:3
Archaeological Material:No ostrich eggshell mouth fragments or decorated pieces recovered however excavator notes that the considerable quantities of burnt eggshell suggests that they were not only eaten but that the shell were also used as pots. Some of the fragments show ochre staining on the inner side of the shell.
Ostrich eggshell beads,pottery. A complete pointed base pot found cached near site. No lugs are present but drilled holes may suggest the use of leather or fibre handles
sheep hair	
Other organic material: 9 fragments of leather, knotted grass and twine.Part of a dance &apos;rattle&apos; was recovered from the dung floor. 2 pieces of hair encrusted with ochre.
Other: Pellets of ochre paste were found throughout the deposit. Pits are also present at the site. !Nara seed cases were recovered but their frequency is lower during the the accumulation of the dung layer.
	
Reference:
1. Sandelowsky BH. Mirabib-an archaeological study in the Namib. Madoqua. 1977 Jan 1;10(4):221-53.</description>
			<styleUrl>#msn_shaded_dot1</styleUrl>
			<Point>
				<coordinates>15.316666667,-23.45,0</coordinates>
			</Point>
		</Placemark>
		<Placemark>
			<name>Leopard Cave</name>
			<Snippet maxLines="0"></Snippet>
			<description>Site Reference Number:33
Site Name:Leopard Cave
Type of site:cave site
Country:Namibia
Latitude:-21,57277778
Longitude:15,555
	
Cultural Affiliation:LSA	
Stratigraphic context and date:Layer 6, 2430±50 [Beta-236963]charcoal.
Date Rating:2	
Archaeological Material: ostrich eggshell beads.

Cultural Affiliation:unknown [LSA groups]with sheep
Stratigraphic context and date:Layer 6, 2270±40 [Beta-270164]teeth [caprine] 
Date Rating:2	
Archaeological Material: ostrich eggshell beads, pottery, sheep.
Notes:sheep [2N] [identification potentially unreliable, Kinahan 2016]
	
Reference:
1. Pleurdeau D, Imalwa E, Détroit F, Lesur J, Veldman A, et al. “Of Sheep and Men”: Earliest Direct Dated Evidence of Caprine Domestication in Southern Africa at Leopard Cave (Erongo, Namibia). PlosOne. 2012; 7. Available from https://doi.org/10.1371/journal.pone.0040340.</description>
			<styleUrl>#msn_shaded_dot10</styleUrl>
			<Point>
				<coordinates>15.555,-21.572777778,0</coordinates>
			</Point>
		</Placemark>
		<Placemark>
			<name>Skorpion Cave</name>
			<Snippet maxLines="0"></Snippet>
			<description>Site Reference Number:34
Site Name:Skorpion Cave
Type of site:cave site
Country:Namibia
Latitude:-27,8895
Longitude:16,64566667
	
Cultural Affiliation:Hunter-gatherer
Stratigraphic context and date:Unit 2 1340±60 [Beta-160049]charcoal.
Date Rating:3	
Archaeological Material: Very few of the ostrich egghshell fragments show charring indicating that they may have been used as containers. No mouth pieces or decorated pieces are reported.Ostrich eggshell beads, pottery. Other organic remains: Unit 4 contained a modified tortoise shell possibly used as a receptacle. Unit 4 is dated to 180 ± 50 B.P. (Beta-160048) . !Nara and tsama melon seeds recovered.	

Reference:
1. Kinahan J, Kinahan JH. Excavation of a late Holocene cave deposit in the southern Namib Desert, Namibia. Cimbebasia. 2003;18:1-10.</description>
			<styleUrl>#msn_shaded_dot10</styleUrl>
			<Point>
				<coordinates>16.645666667,-27.8895,0</coordinates>
			</Point>
		</Placemark>
		<Placemark>
			<name>Spitzkoppe</name>
			<Snippet maxLines="0"></Snippet>
			<description>Site Reference Number:35
Site Name:Spitzkoppe
Type of site:rock shelter
Country:Namibia
Latitude:-21,82341111
Longitude:15,17828333

Cultural Affiliation:LSA	
Stratigraphic context: Unit 6: Coarse Burnt Samd [0.3m] 2600±45 [Pta-4652]charcoal.
Date rating: Filtered
Archaeological Material:no ostrich eggshell beads were recovered.

Cultural Affiliation:Pastoralist	
Stratigraphic context and date:Unit 10: Compact Ash [0.1m]1240±50 [Pta-4635]charcoal.
Date Rating:2	
Archaeological material: ostrich eggshell beads, pottery, shallow bowl (?).
Other: Acacia erioloba seeds were recovered from Unit 10.		
	
Reference: 
1. Kinahan J. Four thousand years at the Spitzkoppe: changes in settlement and landuse on the edge of the Namib Desert. Cimbebasia. 1990;12:1-4.</description>
			<styleUrl>#msn_shaded_dot10</styleUrl>
			<Point>
				<coordinates>15.178283333,-21.823411111,0</coordinates>
			</Point>
		</Placemark>
		<Placemark>
			<name>Geduld</name>
			<Snippet maxLines="0"></Snippet>
			<description>Site Reference Number:37
Site Name:Geduld
Type of site:rock shelter
Country:Namibia	
Latitude:-20,28333333
Longitude:15,83333333
	
Cultural affiliation:LSA	
Stratigraphic context and date: Level 13, sq. C7	2300±50 [Pta-5872]charcoal.
Date rating:3	
Archaeological material: ostrich eggshell beads.

Cultural Affiliation:Hunters on the periphery of pastoralist groups. [Smith et al. 1995]
Stratigraphic context and date:Level 7, sq. C6 1980±50 [Pta-4413]charcoal.level 5, sq. B6 1790±80 [Pta-4419]dung.level 5, sq. B5 1790±50 [Pta-2720]charcoal. Level 1A, sq. C7, 800±50 [Pta-4416]	charcoal
Date Rating: 3 and last date rated 2.
Archaeological Material: Ostrich eggshell beads, pottery 2 spouts, sheep. Other organic remains:6 small pieces of leather, one of which is perforated.modified tortoise shell bowl [layer 2 below date], 2 ply rope, 3 of which were knotted.	 	
Other:ochre and specularite occur in highest frequencies in layer 5.

Reference: 
1. Smith AB, Jacobson L. Excavations at Geduld and the appearance of early domestic stock in Namibia. S Afr Archaeol Bull. 1995  Jun 1; 50(161):3-14.		

2. Yates R. Report on the analysis of ostrich eggshell beads from Geduld. S Afr Archaeol Bull. 1995; 50:17-20.</description>
			<styleUrl>#msn_shaded_dot10</styleUrl>
			<Point>
				<coordinates>15.833333333,-20.283333333,0</coordinates>
			</Point>
		</Placemark>
		<Placemark>
			<name>Rosh Pinah Shelter</name>
			<Snippet maxLines="0"></Snippet>
			<description>Site Reference Number:38
Site Name:Rosh Pinah Shelter
Type of site:inland rock shelter
Country:Namibia
Latitude:-27,88333333
Longitude:16,68333333

Cultural Affiliation:Hunter-gatherer
Stratigraphic context and date:Pit 1 layer 2 760±50 [Pta-3521]charcoal.	
Date Rating:3	
Archaeological Material:1 decorated with incised lines. 10 flask mouth frags. [Total at site 38 flask mouth fragments]. Ostrich eggshell beads, pottery, rounded boss).Other organic remains:A surface find of a modified piece of bark [Aloe dichotoma], semi-circular in shape may have possibly functioned as a container. [Not associated with radiocarbon date.]
Other:Specularite was found in abundance on the surface. 2 fragments were recovered from layers containing pottery. Leather thong found in the perforation of a bead. !Nara and tsamma melon recovered from the site.
	
Reference:
168. Sievers C. Test excavations at Rosh Pinah shelter, southern Namibia. Cimbebasia. Ser. B. 1984;4(1-7):29-40.</description>
			<styleUrl>#msn_shaded_dot1</styleUrl>
			<Point>
				<coordinates>16.683333333,-27.883333333,0</coordinates>
			</Point>
		</Placemark>
		<Placemark>
			<name>Apollo 11</name>
			<Snippet maxLines="0"></Snippet>
			<description>Site Reference Number:39
Site Name:Apollo 11
Type of site:cave site
Country:Namibia
Latitude:-27,75	
Longitude:17,1

Cultural Affiliation:unknown [LSA groups]
Stratigraphic context and date:	1960±45 [Pta-1918] twigs.12-17cm, 1670±55 [KN-I.870]uncharred twigs.
6-10cm 1460±55 [KN-I.846]uncharred twigs.3-5cm, 490±45 [KN-I.608]charcoal.5-8cm 320±40 [Pta-1009]	charcoal.
Date rating: 3
Archaeological material:decorated ostrich eggshell pieces [context not provided]. Ostrich eggshell beads.Pottery.

Reference:
1. Wendt WE. Preliminary report on an archaeological research programme in South West Africa. State Museum. 1972; 4(1-7):1-11.

2. Vogel JC, Visser E. Pretoria radiocarbon dates II. Radiocarbon. 1981; 23(1):43-80.</description>
			<styleUrl>#msn_shaded_dot10</styleUrl>
			<Point>
				<coordinates>17.1,-27.75,0</coordinates>
			</Point>
		</Placemark>
		<Placemark>
			<name>Arrisdrift</name>
			<Snippet maxLines="0"></Snippet>
			<description>Site Reference Number:40
Site Name: Arrisdrift
Type of site: open-air camp site with shell.
Country: Namibia
Latitude:-28,46666667
Longitude:16,68333333
	
Cultural Affiliation:?
Date:1200±50	[Pta-1933]charcoal; 1250±130	[Pta-1945]soot from pot.
Date Rating: 3
Archaological material: pot

Reference:
1. Vogel JC, Visser E. Pretoria radiocarbon dates II. Radiocarbon. 1981; 23(1):43-80.</description>
			<styleUrl>#msn_shaded_dot10</styleUrl>
			<Point>
				<coordinates>16.683333333,-28.466666667,0</coordinates>
			</Point>
		</Placemark>
		<Placemark>
			<name>Numas Schlucht</name>
			<Snippet maxLines="0"></Snippet>
			<description>Site Reference Number:44
Site Name:Numas Schlucht
Type of site:inland cave site
Country:Namibia
Latitude:-21,11666667
Longitude:14,41666667

Cultural Affiliation:unspecified LSA group
Stratigraphic context and date:420±140 [Pta-2642] carbonaceous material from pot	
Date rating:2	
Archaeological material:Grit-tempered pot [no further description]

Reference:
1. Vogel JC, Visser E. Pretoria radiocarbon dates II. Radiocarbon. 1981; 23(1):43-80.</description>
			<styleUrl>#msn_shaded_dot10</styleUrl>
			<Point>
				<coordinates>14.416666667,-21.116666667,0</coordinates>
			</Point>
		</Placemark>
		<Placemark>
			<name>Wortel</name>
			<Snippet maxLines="0"></Snippet>
			<description>Site reference Number:47
Site Name:Worte
Type of site:shell middens
Country:Namibia
Latitude:-23,05
Longitude:14,46666667

Cultural affiliation:Pastoralist	
Stratigraphic context and date:Heath in midden KM2 [5cm depth]400±50 [Pta-1645]charcoal.
Date Rating:3
Archaeological material:ostrich eggshell beads, pottery	
Other: a number of grindstones were recovered.

Reference:
1. Vogel JC, Visser E. Pretoria radiocarbon dates II. Radiocarbon. 1981; 23(1):43-80.		

2. Jacobson L. The size variability of ostrich eggshell beads from central Namibia and its relevance as a stylistic and temporal marker. S AfrArchaeol Bull. 1987; 1:55-8.</description>
			<styleUrl>#msn_shaded_dot10</styleUrl>
			<Point>
				<coordinates>14.466666667,-23.05,0</coordinates>
			</Point>
		</Placemark>
		<Placemark>
			<name>!Khuiseb Delta [Ward&apos;s Midden]</name>
			<Snippet maxLines="0"></Snippet>
			<description>Site Reference Number:48
Site Name:!Khuiseb Delta [Ward&apos;s Midden]
Type of site:shell midden
Country:Namibia
Latitude:-23,21680556
Longitude:15,625

Cultural Affiliation:Hunter-gatherer [?] [Pre-pastoralist phase]	
Stratigraphic context and date:1600±50 [Pta-4004]charcoal	
Date rating:Filtered
Archaeological Material: Globular shaped pot with narrow mouths and rounded bases, upright neck. Decoration is present with some  displaying vertically pierced lugs. No evidence of outer encrustation of soot caused by fire. Kinahan suggests pots were used more for storage than for cooking.	
Note: Site is in a shallow deflation hollow. The midden was entirely composed of mussels.	
Reference: 

1. Kinahan J. Pastoral nomads of the central Namib Desert: the people that time forgot. Windhoek: Namibia Archaeological Trust and New Namibia Books; 1991.</description>
			<styleUrl>#msn_shaded_dot10</styleUrl>
			<Point>
				<coordinates>15.625,-23.216805556,0</coordinates>
			</Point>
		</Placemark>
		<Placemark>
			<name>!Khuiseb Delta [End Midden]</name>
			<Snippet maxLines="0"></Snippet>
			<description>Site Reference Number:49
Site Name:!Khuiseb Delta [End Midden]
Type of site:shell midden
Country:Namibia
Latitude:-23,21680556
Longitude:15,625

Cultural Affiliation:Pre-pastoralist phase
Stratigraphic context and date:1470±45 [Pta-4049]charcoal.
Date Rating:Filtered
Archaeological Material:Globular with narrow mouths and rounded bases, upright neck. Decoration is present with some  displaying vertically pierced lugs. No evidence of outer encrustation of soot caused by fire. Kinahan suggests pots were used more for storage than for cooking.
Note:Site forms part of deflation hollow. Remains of whale and fur seal were found.
	
Reference:
1. Kinahan J. Pastoral nomads of the central Namib Desert: the people that time forgot. Windhoek: Namibia Archaeological Trust and New Namibia Books; 1991.</description>
			<styleUrl>#msn_shaded_dot10</styleUrl>
			<Point>
				<coordinates>15.625,-23.216805556,0</coordinates>
			</Point>
		</Placemark>
		<Placemark>
			<name>!Khuiseb Delta [Liz&apos;s Midden]</name>
			<Snippet maxLines="0"></Snippet>
			<description>Site Reference Number:50
Site Name:!Khuiseb Delta [Liz&apos;s Midden]
Type of site:shell midden
Country:Namibia
Latitude:-23,21680556
Longitude:15,625
	
Cultural Affiliation:Hunter-gatherer [?] [Pre-pastoralist phase]
Stratigraphic context and date: 1170±50 [KN-3598] charcoal.
Date Rating:Filtered.
Archaeological Material:Globular with narrow mouths and rounded bases, upright neck. Decoration is present with some  displaying vertically pierced lugs. No evidence of outer encrustation of soot caused by fire. Kinahan suggests pots were used more for storage than for cooking.
Other:Site forms part of deflation hollow. Remains of whale and fur seal were found.
	
Reference:
1. Kinahan J. Pastoral nomads of the central Namib Desert: the people that time forgot. Windhoek: Namibia Archaeological Trust and New Namibia Books; 1991.</description>
			<styleUrl>#msn_shaded_dot10</styleUrl>
			<Point>
				<coordinates>15.625,-23.216805556,0</coordinates>
			</Point>
		</Placemark>
		<Placemark>
			<name>!Khuiseb Delta</name>
			<Snippet maxLines="0"></Snippet>
			<description>Site Reference Number:52
Site Name:!Khuiseb Delta
Type of site:open coastal middens
Country:Namibia
Latitude:-23,21680556
Longitude:15,625

Cultural affilation:Pastoralist
Stratigraphic context and date:620±50 [KN-3599]; 410±50 [KN-3600]; 350±85 [KN-3597]
Date rating:3
Archaeological Material: Pottery thickly encrusted with soot,sheep bone [none positively identified].Organic material: Bone knives associated with Pastoral Phase pottery in the Delta. Suggests that long bones of bovids [perhaps sheep] were used to make the knives. Some of the !nara melon knives have been decorated by the handle. [Kinahan 1991:97-98].	
			
Reference:
1. Kinahan J. Pastoral nomads of the central Namib Desert: the people that time forgot. Windhoek: Namibia Archaeological Trust and New Namibia Books; 1991.</description>
			<styleUrl>#msn_shaded_dot10</styleUrl>
			<Point>
				<coordinates>15.625,-23.216805556,0</coordinates>
			</Point>
		</Placemark>
		<Placemark>
			<name>Lüderitz</name>
			<Snippet maxLines="0"></Snippet>
			<description>Site Reference Number:54
Site Name:Lüderitz
Type of site:surface find.
Country:Namibia
Latitude:-26,63333333
Longitude:15,15

Cultural affiliation:unspecified 
Stratigraphic context and date:300±50 [Pta-2264]soot from pot	
Date Rating:2
Archaeological Material:Grit-tempered pot [no further description].

Reference: 
1. Vogel JC, Visser E. Pretoria radiocarbon dates II. Radiocarbon. 1981; 23(1):43-80.</description>
			<styleUrl>#msn_shaded_dot10</styleUrl>
			<Point>
				<coordinates>15.15220766532094,-26.63450388153589,0</coordinates>
			</Point>
		</Placemark>
		<Placemark>
			<name>Nautilus</name>
			<Snippet maxLines="0"></Snippet>
			<description>Site Reference Number: 55
Site Name:Nautilus
Type of site:surface find
Country:Namibia
Latitude:-26,61666667
Longitude:15,18333333

Cultural Affiliation:unspecified
Stratigraphic context and date:400±50 [Pta-2296]soot from pot.
Date Rating:2
Archaeological Material:Grit-tempered pot [no further description]

Reference: 
1. Vogel JC, Visser E. Pretoria radiocarbon dates II. Radiocarbon. 1981; 23(1):43-80.</description>
			<styleUrl>#msn_shaded_dot10</styleUrl>
			<Point>
				<coordinates>15.183333333,-26.616666667,0</coordinates>
			</Point>
		</Placemark>
		<Placemark>
			<name>Conception Bay</name>
			<Snippet maxLines="0"></Snippet>
			<description>Site Reference Number:56
Site Name:Conception Bay
Type of site:human burial
Country:Namibia
Latitude:-24,01666667
Longitude:14,56666667

Cultural Affiliation:Pastoralist
Stratigraphic context:620±40 [Pta-902]soot from pot
Date rating:2
Archaeological Material:&quot;Carbonaceous matter scraped from surface of broken bag-shaped pot with pointed base, decorated neck and 2 externally applied, horizontally pierced lugs,&quot;
Note:found in association with human burial.

Reference:
1. Vogel JC, Visser E. Pretoria radiocarbon dates II. Radiocarbon. 1981; 23(1):43-80.</description>
			<styleUrl>#msn_shaded_dot10</styleUrl>
			<Point>
				<coordinates>14.566666667,-24.016666667,0</coordinates>
			</Point>
		</Placemark>
		<Placemark>
			<name>Hottentot Bay</name>
			<Snippet maxLines="0"></Snippet>
			<description>Site Reference Number:57
Site Name:Hottentot Bay
Type of site:surface find.
Country:Namibia
Latitude:-26,15
Longitude:14,96666667

Cultural Affiliation:unspecified
Stratigraphic context and date:490±50 [Pta-2295]soot from pot
Date Rating:2
Archaeological Material:
Grit-tempered pot [no further description]

Reference: 
1. Vogel JC, Visser E. Pretoria radiocarbon dates II. Radiocarbon. 1981; 23(1):43-80.</description>
			<styleUrl>#msn_shaded_dot10</styleUrl>
			<Point>
				<coordinates>14.966666667,-26.15,0</coordinates>
			</Point>
		</Placemark>
		<Placemark>
			<name>Kuidas Spring [KRS2]</name>
			<Snippet maxLines="0"></Snippet>
			<description>Site Reference Number:58
Site Name:Kuidas Spring [KRS2]
Type of site:small rock shelter
Country:Namibia
Latitude:-20,63175
Longitude:13,84638889

Cultural Affiliation:LSA
Stratigraphic context and date:Brown III 2264±27 [OxA-27894]charcoal.
Date Rating:2
Archaeological Material:ostrich eggshell beads [1 bead shows ochre staining]

Reference:
1. Veldman A. The archaeology of a rock shelter and a stone circle at Kuidas Spring, north-west Namibia [PhD dissertation]. Johannesburg: University of Johannesburg; 2015.	
			
2. Veldman A, Parsons I, Lombard M. Kuidas spring 1, Namibia: first impressions of a Later Stone Age site complex. S Afr Archaeol Bull. 2017; 1:60-70.</description>
			<styleUrl>#msn_shaded_dot10</styleUrl>
			<Point>
				<coordinates>13.846388889,-20.63175,0</coordinates>
			</Point>
		</Placemark>
		<Placemark>
			<name>Kuidas Spring [KSC14]</name>
			<Snippet maxLines="0"></Snippet>
			<description>Site Reference Number:59
Site Name:Kuidas Spring [KSC14]
Type of site:stone circle site
Country:Namibia
Latitude:-20,63175
Longitude:13,84638889

Cultural Affiliation:unconfirmed [hunters or pastoralists]
Stratigraphic context and date:Level 3 952±24 [OxA-27893] charcoal
Date Rating:3
Archaeological Material:ostrich eggshell beads, pottery.

Reference:
1. Veldman A. The archaeology of a rock shelter and a stone circle at Kuidas Spring, north-west Namibia [PhD dissertation]. Johannesburg: University of Johannesburg; 2015.	
			
2. Veldman A, Parsons I, Lombard M. Kuidas spring 1, Namibia: first impressions of a Later Stone Age site complex. S Afr Archaeol Bull. 2017; 1:60-70.

3. Badenhorst S, Veldman A, Lombard M. Late Holocene Fauna from Kuidas Spring in Namibia. Afr Archaeol Rev. 2016 Mar 1;33(1):29-44. Available from https://doi.org/10.1007/s10437-015-9198-3</description>
			<styleUrl>#msn_shaded_dot10</styleUrl>
			<Point>
				<coordinates>13.846388889,-20.63175,0</coordinates>
			</Point>
		</Placemark>
		<Placemark>
			<name>Tsisab Shelter</name>
			<Snippet maxLines="0"></Snippet>
			<description>Site Reference Number:66
Site Name:Tsisab Shelter
Type of site:inland rock shelter
Country:Namibia
Latitude:-21,1	
Longitude:14,68333333

Cultural Affiliation:LSA
Stratigraphic context and date:Hearth, Sq. C5 [10cm depth] 2240±50 [Pta-1546]charcoal.
Ratings: Filtered
Note for filtering process:not reported in its entirety.	

Reference:
1. Vogel JC, Visser E. Pretoria radiocarbon dates II. Radiocarbon. 1981; 23(1):43-80.</description>
			<styleUrl>#msn_shaded_dot10</styleUrl>
			<Point>
				<coordinates>14.683333333,-21.1,0</coordinates>
			</Point>
		</Placemark>
		<Placemark>
			<name>Girl&apos;s School Shelter</name>
			<Snippet maxLines="0"></Snippet>
			<description>Site Reference Number:67
Site Name:Girl&apos;s School Shelter
Type of site:inland large boulder shelter
Country:Namibia
Latitude:-21,1	
Longitude:14,68333333

Cultural Affiliation:LSA
Stratigraphic context and date:Sq. C, Spit 3 [17-22cm depth]2780±60 [Pta-1776]charcoal.
Rating: Filtered
Note for reason of filtering:not reported in its entirety.

Reference
1. Vogel JC, Visser E. Pretoria radiocarbon dates II. Radiocarbon. 1981; 23(1):43-80.</description>
			<styleUrl>#msn_shaded_dot10</styleUrl>
			<Point>
				<coordinates>14.683333333,-21.1,0</coordinates>
			</Point>
		</Placemark>
		<Placemark>
			<name>Ostrich Shelter</name>
			<Snippet maxLines="0"></Snippet>
			<description>Site Reference Number:68
Site Name: Ostrich shelter
Type of site: rock shelter
Country: Namibia
Latitude:-21,1 
Longitude:14,68333333

Stratigraphic context and date:2590±60[Pta-1550]charcoal. 2390±50[Pta-1551]charcoal.			Rating:Filtered

Reference:
1. Vogel JC, Visser E. Pretoria radiocarbon dates II. Radiocarbon. 1981; 23(1):43-80.</description>
			<styleUrl>#msn_shaded_dot10</styleUrl>
			<Point>
				<coordinates>14.683333333,-21.1,0</coordinates>
			</Point>
		</Placemark>
		<Placemark>
			<name>Striped Giraffe Shelter</name>
			<Snippet maxLines="0"></Snippet>
			<description>Site Reference Number:69
Site Name:Striped Giraffe Shelter
Type of site:inland rock shelter
Country:Namibia
Latitude:-21,8 
Longitude: 15,7

Cultural Affiliation:unspecified
Stratigraphic context and date:Spit 3, 15-23cm depth 370±40 [Pta-2230]collagen from sheep skull.
Date Rating:1
Archaeological material: ostrich eggshell beads, pottery, sheep.

Reference:
1. Vogel JC, Visser E. Pretoria radiocarbon dates II. Radiocarbon. 1981; 23(1):43-80.</description>
			<styleUrl>#msn_shaded_dot10</styleUrl>
			<Point>
				<coordinates>15.7,-21.8,0</coordinates>
			</Point>
		</Placemark>
		<Placemark>
			<name>Haalenberg</name>
			<Snippet maxLines="0"></Snippet>
			<description>Site Reference Number:70
Site Name: Haalenberg
Type of site: small rock shelter
Country: Namibia
Latitude:-26,6
Longitude:  15,56666667

Stratigraphic context and date:2200±50[Pta-1927]charred bark.2300±50[Pta-1923]charcoal
Rating:Filtered
Reason: not reported in entirety.

Reference:
1. Vogel JC, Visser E. Pretoria radiocarbon dates II. Radiocarbon. 1981; 23(1):43-80.</description>
			<styleUrl>#msn_shaded_dot10</styleUrl>
			<Point>
				<coordinates>15.566666667,-26.6,0</coordinates>
			</Point>
		</Placemark>
		<Placemark>
			<name>Amis 10</name>
			<Snippet maxLines="0"></Snippet>
			<description>Site Reference Number:76
Site Name:Amis 10
Type of site:inland rock shelter
Country:Namibia
Latitude:-21.11928333
Longitude:14.47323611

Cultural Affiliation:LSA
Stratigraphic context and date:2760±50 [KN-3544]; 2710±60 [KN-4117]
Date Rating:2
Archaeological Material:ostrich eggshell beads.

Reference:
1. Breunig P. Der Brandberg: Untersuchungen zur Besiedlungsgeschichte eines Hochgebirges in Namibia. Köln, Heinrich-Barth-Institut; 2003.</description>
			<styleUrl>#msn_shaded_dot10</styleUrl>
			<Point>
				<coordinates>14.473236111,-21.119283333,0</coordinates>
			</Point>
		</Placemark>
		<Placemark>
			<name>Amis 6</name>
			<Snippet maxLines="0"></Snippet>
			<description>Site Reference Number:75
Site Name:Amis 6
Type of site:rock shelter
Country:Namibia
Latitude:-21.11928333
Longitude:14.47323611

Cultural Affiliation:unspecified LSA group
Stratigraphic context and date:520±50 [KN-2687]charcoal
Date rating:Filtered
Reason:date is terminus ante quem
Archaeological Material:twisted and knotted vegetable fibres

Reference:
1. Breunig P. Der Brandberg: Untersuchungen zur Besiedlungsgeschichte eines Hochgebirges in Namibia. Köln, Heinrich-Barth-Institut; 2003.</description>
			<styleUrl>#msn_shaded_dot10</styleUrl>
			<Point>
				<coordinates>14.473236111,-21.119283333,0</coordinates>
			</Point>
		</Placemark>
		<Placemark>
			<name>Amis 17</name>
			<Snippet maxLines="0"></Snippet>
			<description>Site Reference Number:79
Site Name:Amis 17
Type of site:inland rock shelter
Country:Namibia
Latitude:-21.11928333
Longitude: 14.47323611

Cultural affiliation:LSA
Stratigraphic context and date&quot;70-75cm 2680±50 [KN-4066]; 75-80cm 2400±55 [KN-4065].
Date Rating:2
Archaeological Material: ostrich eggshell beads.

Reference:
1. Breunig P. Der Brandberg: Untersuchungen zur Besiedlungsgeschichte eines Hochgebirges in Namibia. Köln, Heinrich-Barth-Institut; 2003.</description>
			<styleUrl>#msn_shaded_dot10</styleUrl>
			<Point>
				<coordinates>14.473236111,-21.119283333,0</coordinates>
			</Point>
		</Placemark>
		<Placemark>
			<name>Radiepolong</name>
			<Snippet maxLines="0"></Snippet>
			<description>Site Reference Number:88
Site Name:Radiepolong
Type of site:inland rock shelter
Country:Botswana
Latitude:-24.695625
Longitude:25.49153333

Cultural affiliation:hunter-gatherers-with-livestock and early contact with farmers.
Stratigraphic context and date:Early Contact Phase, 820±70 [Beta-107605]charcoal.800±60 [Beta-107604]	charcoal.
Date rating:2
Archaeological Material:ostrich eggshell beads.Farmer pottery, Eiland Type, cattle, sheep.

Reference:
1. Tapela MC. An archaeological examination of ostrich eggshell beads in Botswana. Pula: Botswana Journal of African Studies. 2001;15(1):60-74.

2. Sadr K, Plug I. Faunal remains in the transition from hunting to herding in southeastern Botswana. S Afr Archaeol Bull. 2001 Dec 1:76-82.

3. Sadr K. Encapsulated Bushmen in the archaeology of Thamaga. In Kent S. editor. Hunter-gatherers and the &quot;Other&quot;: association or assimilation in Africa. Smithsonian Institution; 2002.</description>
			<styleUrl>#msn_shaded_dot10</styleUrl>
			<Point>
				<coordinates>25.491533333,-24.695625,0</coordinates>
			</Point>
		</Placemark>
		<Placemark>
			<name>Thamaga 1</name>
			<Snippet maxLines="0"></Snippet>
			<description>Site Reference Number:89
Site Name:Thamaga 1
Type of site:inland rock shelter
Country:Botswana
Latitude:-24.69748611
Longitude: 25.49193333

Cultural Affiliation:Hunter-gatherer with Farmer contacts
Stratigraphic context and date:20 - 30 cm depth 1190±90 [I-13,181]charcoal
Date Rating:2
Archaeological Material: 1 undecorated ostrich eggshell mouth fragment, ostrich eggshell beads, pottery associated with early farmer ware, sheep/goat was postively identified above this date at 10-20cm.
Other:Predominance of springhare and tortoise remains in the faunal assemblage.

Reference
1. Tapela MC. An archaeological examination of ostrich eggshell beads in Botswana. Pula: Botswana Journal of African Studies. 2001;15(1):60-74.

2. Robbins LH. Recent archaeological research in southeastern Botswana: the Thamaga site. Botswana Notes and Records. 1986 Jan 1;18:1-3.</description>
			<styleUrl>#msn_shaded_dot10</styleUrl>
			<Point>
				<coordinates>25.491933333,-24.697486111,0</coordinates>
			</Point>
		</Placemark>
		<Placemark>
			<name>White Paintings Rock Shelter [WPS]</name>
			<Snippet maxLines="0"></Snippet>
			<description>Site Reference Number:92
Site Name:White Paintings Rock Shelter [WPS]
Type of site:inland rock shelter
Country:Botswana
Latitude:-18.77189722
Longitude:21.74985

Cultural affiliation:Hunter-gatherer context with Early Farmer component
Stratigraphic context and date:Upper Unit 2a, sq.22, 40-50cm depth 1225±60 [OxA-6038]sheep jaw [direct AMS]; Sq. 9, 40-50cm 1080±100 [Beta-33056]charcoal.
Date Rating:1
Archaeological Material: ostrich eggshell beads, pottery similar to Divuyu [AD 550-730] and to the later site of Nqoma [AD850-1090]. These dates provide a reasonable estimate for the deposit, sheep.
Other: Mostly hunted faunal assemblage.

Reference:
1. Robbins LH, Murphy ML, Brook GA, Ivester AH, Campbell AC, Klein RG, Milo RG, Stewart KM, Downey WS, Stevens NJ. Archaeology, palaeoenvironment, and chronology of the Tsodilo Hills White Paintings rock shelter, northwest Kalahari Desert, Botswana. J Archaeol Sci. 2000 Nov 1;27(11):1085-113.</description>
			<styleUrl>#msn_shaded_dot10</styleUrl>
			<Point>
				<coordinates>21.74985,-18.771897222,0</coordinates>
			</Point>
		</Placemark>
		<Placemark>
			<name>Toteng 1</name>
			<Snippet maxLines="0"></Snippet>
			<description>Site Reference Number:94
Site Name:Toteng 1
Type of site:open-air camp site with number of pits.
Country:otswana
Latitude:-20.36793333
Longitude:22.95111111

Cultural Affiliation:hunter-gatherers with access to trade networks with Bantu-language speaking farmers or Hunter-gatherers with livestock and Bambata pottery.
Stratigraphic context and date:2020±40 [Beta-18669]cow bone;2070±40 [Beta-1904888]sheep bone;1990±60 [Beta-44963]charcoal.sq. G, 45-50cm depth 1639±33 [AA-58186]	charcoal temper from undecorated body sherd.sq. I, 55-60cm depth 1560±60 [Beta-184609]charcoal.sq. L, 55-60cm 1480±40 [Beta-186670]cow bone. 50cm depth 610±45 [Pta-5531]charcoal.sq. H. 40-45cm depth 571±31 [AA-58188]charcoal temper from undecorated body sherd.sq. F, 35-40cm depth 643±31 [AA-58187]charcoal temper from undecorated body sherd.
Date Rating:1
Archaeological material:ostrich eggshell beads, General description for both Toteng 1 and 3: Bambata Ware: &apos;The vessel forms include generally thin-walled, small bowls and jars…It can be seen that comb-stamping, sometimes reaching over the lip, is the most prevalent form of decoration evident on the sherds. There are also several examples that have incised lines...The temper of the Bambata sherds mainly includes grit while only 3 sherds have traces of charcoal. Bambata sherd thickness, including sherds from both sites, ranges from 4.0 to 10.1mm with a mean of 6.18mm,cattle, sheep.In 1991, Campbell reported that in an excavation of a midden at Toteng 1, there were two ostrich eggshells with decoration. A larger piece was recoered from 140-160 level in Test Pit 1. The small piece was recovered from TP1 but at 80-100cm. Below this at 1.6. was a cache of large oes pieces [possibly part of buried water-containers or raw oesb product]. The association with radiocarbon ages from the site is unclear since it took place in a different area.
Note:One of the first directly dated evidence for livestock for southern Africa.

Reference:
1. Campbell AC. Southern Okavango Integrated Water Development Study: Archaeological Survey of Proposed Maun Reservoir. Department of Water Affairs, Botswana. November 1992.

2. Tapela MC. An archaeological examination of ostrich eggshell beads in Botswana. Pula: Botswana Journal of African Studies. 2001;15(1):60-74.
				
3. Robbins L, Campbell A, Murphy M, Brook G, Srivastava P, Badenhorst S. The advent of herding in southern Africa: early AMS dates on domestic livestock from the Kalahari Desert. Curr Anthropol. 2005 Aug;46(4):671-7.

4. Robbins LH, Campbell AC, Murphy ML, Brook GA, Liang F, Skaggs SA, Srivastava P, Mabuse AA, Badenhorst S. Recent archaeological research at Toteng, Botswana: early domesticated livestock in the Kalahari. J Afr Archaeol. 2008 Oct 25;6(1):131-49.</description>
			<styleUrl>#msn_shaded_dot1</styleUrl>
			<Point>
				<coordinates>22.951111111,-20.367933333,0</coordinates>
			</Point>
		</Placemark>
		<Placemark>
			<name>Toteng 3</name>
			<Snippet maxLines="0"></Snippet>
			<description>Site Reference Number:95
Site Name:Toteng 3
Type of site:open-air camp site
Country:Botswana
Latitude:-20.3679333
Longitude: 22.95111111

Cultural Affiliation:hunter-gatherers with access to trade networks with Bantu-language speaking farmers or Hunter-gatherers with livestock and Bambata pottery.
Stratigraphic context and date:20-30cm depth 1810±60 [Beta-44965]charcoal. Sq.?, 20-30cm depth 1710±40 [Beta-194360]carbon within Bambata sherd from 1991 excavation.sq. 3 30-35cm depth1610±40 [Beta-182060]	organic residue in undecorated body sherd.sq. 7 30-35cm depth 1130±40 [Beta-186671]poorly preserved sheep/goat molar.20-25cm 1600±50 [Beta-44966]charcoal.	 
Date Rating:1
Archaeological Material:ostrich eggshell beads, pottery:the vessel forms include generally thin-walled, small bowls and jars…It can be seen that comb-stamping, sometimes reaching over the lip, is the most prevalent form of decoration evident on the sherds. There are also several examples that have incised lines...The temper of the Bambata sherds mainly includes grit while only 3 sherds have traces of charcoal. Bambata sherd thickness, including sherds from both sites, ranges from 4.0 to 10.1mm with a mean of 6.18mm.                                                                                          sheep/goat [1N]
Note:First direct dated evidence for Bambata pottery on southern African landscape.

Reference:

1. Campbell AC. Southern Okavango Integrated Water Development Study: Archaeological Survey of Proposed Maun Reservoir. Department of Water Affairs, Botswana. November 1992.

2. Tapela MC. An archaeological examination of ostrich eggshell beads in Botswana. Pula: Botswana Journal of African Studies. 2001;15(1):60-74.

3. Robbins L, Campbell A, Murphy M, Brook G, Srivastava P, Badenhorst S. The advent of herding in southern Africa: early AMS dates on domestic livestock from the Kalahari Desert. Curr Anthropol. 2005 Aug;46(4):671-7.

4. Robbins LH, Campbell AC, Murphy ML, Brook GA, Liang F, Skaggs SA, Srivastava P, Mabuse AA, Badenhorst S. Recent archaeological research at Toteng, Botswana: early domesticated livestock in the Kalahari. J Afr Archaeol. 2008 Oct 25;6(1):131-49.</description>
			<styleUrl>#msn_shaded_dot1</styleUrl>
			<Point>
				<coordinates>22.951111111,-20.367933333,0</coordinates>
			</Point>
		</Placemark>
		<Placemark>
			<name>Depression Rock Shelter</name>
			<Snippet maxLines="0"></Snippet>
			<description>Site Reference Number:96
Site Name:Depression Rock Shelter
Type of site:inland rock shelter
Country:Botswana
Latitude:-18.73659722
Longitude:21.74091389

Cultural affiliation:hunter-gatherer
Stratigraphic context and date:50-60 cm depth 1860±90 [Beta-22878]charcoal
Date Rating:Filtered
Archaeological material:ostrich eggshell is present. A few undecorated sherds.Poor preservation of bone.	Mongono nuts preserved in this level.

Reference:
1. Robbins LH, Campbell AC. The Depression Rock Shelter site, Tsodilo Hills. Botswana Notes and Records. 1989 Jan 1;20:1-3.</description>
			<styleUrl>#msn_shaded_dot1</styleUrl>
			<Point>
				<coordinates>21.740913889,-18.736597222,0</coordinates>
			</Point>
		</Placemark>
		<Placemark>
			<name>Rhino Cave</name>
			<Snippet maxLines="0"></Snippet>
			<description>Site Reference Number:97
Site Name:Rhino Cave
Type of site:large inland cave site
Country:Botswana
Latitude:-18.73352222
Longitude:21.73250556

Cultural affiliation:Hunter-gatherer/Pastoralist
Stratigraphic context and date:Test, sq. 7, 27cm below surface 980±80 [Beta-84719]charcoal
Date Rating:2
Archaeological Material:no ostrich eggshell was recovered from the site, a few pottery sherds were recovered including a pointed base part of a pot. Charcoal-tempered.	Carbonised mongono nuts were recovered from the deposit.

Reference:
1. Robbins LH, Murphy ML, Campbell A, Brook GA. Excavations at the Tsodilo Hills Rhino Cave. Botswana Notes and Records. 1996 Jan 1;28:23-45.
2. Coulson S, Segadika P, Walker N. Ritual in the Hunter-Gatherer/Early Pastoralist Period: Evidence from Tsodilo Hills, Botswana. Afr Archaeol Rev. 2016 Jun 1;33(2):205-22. Available from DOI https://doi.org/10.1007/s10437-016-9218-y.</description>
			<styleUrl>#msn_shaded_dot10</styleUrl>
			<Point>
				<coordinates>21.732505556,-18.733522222,0</coordinates>
			</Point>
		</Placemark>
		<Placemark>
			<name>Cae Cae 2 [Xai Xai or Nxai Nxai]</name>
			<Snippet maxLines="0"></Snippet>
			<description>Site Reference Number:98
Site Name:Cae Cae 2 [Xai Xai or Nxai Nxai]
Type of site:inland open-air pan site
Country:Botswana
Latitude:-19.93454444
Longitude: 21.07823889

Cultural affiliation:LSA/hunter-gatherer
Stratigraphic context and date:Unit II, level 17, 18 2165±50 charcoal. Unit II, level 15, 16 2260±65charcoal.Unit II, level 13, 14 1765±55 charcoal.
Date rating:3
Archaeological Material:ostrich eggshell present but not reported in its entirety.Bambata Pottery: Early thin-walled ware: charcoal and calcrete temper with incised decoration (Wilmsen 1989); Yellen and Brooks (1989) note that the pottery is largely undiagnostic and thumbnail.

Reference:
1. Yellen JE, Brooks AS. The Late Stone Age archaeology of the! Kangwa and/Xai/Xai Valleys, Ngamiland. Botswana Notes and Records. 1989;  1(20):5-27.</description>
			<styleUrl>#msn_shaded_dot10</styleUrl>
			<Point>
				<coordinates>21.078238889,-19.934544444,0</coordinates>
			</Point>
		</Placemark>
		<Placemark>
			<name>Mahopa 1</name>
			<Snippet maxLines="0"></Snippet>
			<description>Site Reference Number:99
Site Name:Mahopa 1
Type of site:open-air pan site
Country:Botswana
Latitude:-19.50241667
Longitude:21.23176667

Cultural Affiliation:hunter-gatherer
Stratigraphic context and date:sq. 8 level 9, 10 1990±50 charcoal	AD85-221
Date Rating:3
Archaeological Material:ostrich eggshell is present.Charcoal tempered sherds.Organic preservation is poor. Published not in its entirety.

Reference:
1. Yellen JE, Brooks AS. The Late Stone Age archaeology of the! Kangwa and/Xai/Xai Valleys, Ngamiland. Botswana Notes and Records. 1989;  1(20):5-27.</description>
			<styleUrl>#msn_shaded_dot1</styleUrl>
			<Point>
				<coordinates>21.231766667,-19.502416667,0</coordinates>
			</Point>
		</Placemark>
		<Placemark>
			<name>Lotshitshi</name>
			<Snippet maxLines="0"></Snippet>
			<description>Site Reference Number:100
Site Name:Lotshitshi
Type of site:inland open-air site
Country:Botswana
Latitude:-20.02192222
Longitude:23.51215278

Cultural Affiliation:LSA with pottery and cattle
Stratigraphic context and date:middle LSA level 1660±100 bone
Date Rating:3
Archaeological Material:not published in its entirety. Pottery is mostly fragmented but charcoal tempering can be discerned. Finely incised decoration. Comparable with Bambata Ware pottery,cattle.

Reference:
1. Denbow JR, Wilmsen EN. Advent and course of pastoralism in the Kalahari. Science. 1986 Dec 19;234(4783):1509-15.
2. Turner G. Hunters and herders of the Okavango Delta, northern Botswana. Botswana Notes &amp; Records. 1987 Jan 1;19(1):25-40.
3. Reid A, Sadr K, Hanson-James N. Herding Traditions. In Lane P, Reid A, Segobye A editors.Ditswa Mmung: the archaeology of Botswana. Botswana: Paula Press and the Botswana Society; 1998. p. 81-100.</description>
			<styleUrl>#msn_shaded_dot1</styleUrl>
			<Point>
				<coordinates>23.512152778,-20.021922222,0</coordinates>
			</Point>
		</Placemark>
		<Placemark>
			<name>Tshangula Cave</name>
			<Snippet maxLines="0"></Snippet>
			<description>Site Reference Number:105
Site Name:Tshangula Cave
Type of site:inland cave site
Country:Zimbabwe
Latitude:-21.27279167
Longitude:28.83740278

Cultural Affiliation:unknown [LSA groups]
Stratigraphic context and date:2150±100 [SR-75]charcoal.
Date Rating:3
Archaeological Material: ostrich eggshell beads ochre covered.Bambata Ware including plain black ware.

Reference:
1. Cooke CK. Report on excavations at Pomongwe and Tshangula caves, Matopo hills, southern Rhodesia. S Afr Archaeoll Bull. 1963; 1(18) (71):73-151.				
2.Walker NJ. Late Pleistocene and Holocene Hunter-gatherers of the Matopos: An archaeological study of change and continuity in Zimbabwe. Uppsala: Studies in African Archaeology 10; 1995.</description>
			<styleUrl>#msn_shaded_dot10</styleUrl>
			<Point>
				<coordinates>28.83270167275533,-21.25198865052774,0</coordinates>
			</Point>
		</Placemark>
		<Placemark>
			<name>Impala Rockshelter</name>
			<Snippet maxLines="0"></Snippet>
			<description>Site Reference Number:107
Site Name:Impala Rockshelter
Type of site:inland rock shelter
Country:Zimbabwe
Latitude:-18.73851944
Longitude:26.52071111

Cultural Affiliation:LSA
Stratigraphic context and date:Test Unit 1 [50cm depth]2310±40 [Beta-23182]charred wood
Date Rating:3
Archaeeological Material: ostrich eggshell beads.

Reference:
1. Wriston T, Haynes G. Preliminary results of archaeological excavations in Impala and Ngabaa rockshelters, Hwange national park, Zimbabwe. Nyame Akuma. 2009;72:61-6.</description>
			<styleUrl>#msn_shaded_dot10</styleUrl>
			<Point>
				<coordinates>26.520711111,-18.738519444,0</coordinates>
			</Point>
		</Placemark>
		<Placemark>
			<name>Bambata Cave</name>
			<Snippet maxLines="0"></Snippet>
			<description>Site Reference Number:103
Site Name:Bambata Cave
Type of site:large inland cave
Country:Zimbabwe
Latitude:-20.50277778
Longitude:28.40694444

Cultural Affiliation:Hunter-gatherer livestock-keepers with Bambata Ware
Stratigraphic context and date:Base of IIIb 2140±60 [Pta-3072]charcoal
Date Rating:3
Archaeological Material:2 undecorated &apos;canteens&apos;, ostrich eggshell beads, Bambata Ware, sheep/goat.
 
Reference:
1.Walker NJ. Late Pleistocene and Holocene Hunter-gatherers of the Matopos: An archaeological study of change and continuity in Zimbabwe. Uppsala: Studies in African Archaeology 10; 1995.</description>
			<styleUrl>#msn_shaded_dot10</styleUrl>
			<Point>
				<coordinates>28.406944444,-20.502777778,0</coordinates>
			</Point>
		</Placemark>
		<Placemark>
			<name>Gwenzi II Hill</name>
			<Snippet maxLines="0"></Snippet>
			<description>Site Reference Number:108
Site Name:Gwenzi II Hill
Type of site:large inland rock shelter site
Country:Zimbabwe
Latitude:-19.21315278
Longitude: 32.34567222

Cultural Affiliation:LSA with farmer pottery
Stratigraphic context and date:Test Pit 6 [25cm depth] 930±30 [GrA-26882]charcoal. Test Pit 2 [15cm depth] 685±30 [GrA-26883]charcoal. Test Pit 4 [15cm depth] 320±70 [Pta-9309]charcoal.
Date Rating:3
Archaeological Material: ostrich eggshell beads, a few potsherds were found in the upper levels in all test pits. The majority of sherds are between 5 and 8mm thick. Later Farming Community Ware.	goat [1N]
Other:ochre recovered.

Reference:
1. Mupira P, Katsamudanga S. Excavations at Manjowe and Gwenzi rock shelters in Zimunya communal lands, central eastern highlands of Zimbabwe. Zimbabwea. 2007(9):21-42.</description>
			<styleUrl>#msn_shaded_dot10</styleUrl>
			<Point>
				<coordinates>32.345672222,-19.213152778,0</coordinates>
			</Point>
		</Placemark>
		<Placemark>
			<name>Manjowe Main</name>
			<Snippet maxLines="0"></Snippet>
			<description>Site Reference Number:109
Site Name:Manjowe Main
Type of site:inland rock shelter
Country:Zimbabwe
Latitude:-19.46666667
Longitude:32.63333333

Cultural Affiliation:LSA with farmer pottery
Stratigraphic context and date:Test Pit 2B [10-20cm depth] 900±50 [Pta-9311]charcoal.Test Pit 5A [41-50cm depth]	375±30 [GrA-26832]charcoal. 
Date Rating:3
Archaeological Material: 67 of the sherds recovered at the site are less than 6mm thick but lack other diagnostic features. cattle c.f. 
Other:ostrich paintings. Several pieces of ochre.

Reference:
1. Mupira P, Katsamudanga S. Excavations at Manjowe and Gwenzi rock shelters in Zimunya communal lands, central eastern highlands of Zimbabwe. Zimbabwea. 2007(9):21-42.</description>
			<styleUrl>#msn_shaded_dot10</styleUrl>
			<Point>
				<coordinates>32.633333333,-19.466666667,0</coordinates>
			</Point>
		</Placemark>
		<Placemark>
			<name>Indunda Cave</name>
			<Snippet maxLines="0"></Snippet>
			<description>Site Reference Number:111
Site Name:Indunda Cave
Type of site:inland rock shelter
Country:Zimbabwe
Latitude:-20.54520833
Longitude:32.088575

Cultural Affiliation:Hunter-gatherers in contact with farmers or farmer and hunter-gatherer occupations
Stratigraphic context and date:Level 4 top [ED] 880±70 [Pta-7748]
Date Rating:Filtered
Archaeological Material: ostrich eggshell beads, sherds were adiagnostic and mostly body sherds that were undecorated.
Other:tortoise make up the majority of the faunal assemblage.

Reference:
1. Thorp C. Induna Cave, southeastern Zimbabwe: a&apos;contact period&apos;assemblage in a changing social landscape. South Afr Humanit. 2010 Sep 1;22(1):113-147.</description>
			<styleUrl>#msn_shaded_dot10</styleUrl>
			<Point>
				<coordinates>32.088575,-20.545208333,0</coordinates>
			</Point>
		</Placemark>
		<Placemark>
			<name>Mtanye Stream</name>
			<Snippet maxLines="0"></Snippet>
			<description>Site Reference Number:113
Site Name:Mtanye Stream
Type of site:inland rock shelter
Country:Zimbabwe
Latitude:-21.38194444
Longitude:29.25416667

Cultural Affiliation:Hunter-gatherer in contact with farmers.
Stratigraphic context and date:Level C bottom [30-40cm]560±40 [Pta-968]charcoal.Level C [25-30cm]480±40 [Pta-967]charcoal
Date Rating:Filtered
Archaeological Material:LSA mixed with pottery.

Reference:
1. Vogel JC, Fuls A, Visser E. Pretoria radiocarbon dates III. Radiocarbon. 1986;28(3):1133-72.</description>
			<styleUrl>#msn_shaded_dot10</styleUrl>
			<Point>
				<coordinates>29.254166667,-21.381944444,0</coordinates>
			</Point>
		</Placemark>
		<Placemark>
			<name>Springbok Midden  SK400 or  KN2001/026.</name>
			<Snippet maxLines="0"></Snippet>
			<description>Site Reference Number:116
Site Name:Springbok Midden( SK400 or  KN2001/026).
Type of site:open-air coastal shell midden
Country: South Africa, Northern Cape Province
Latitude:-29.6825
Longitude:17.06302778

Cultural Affiliation:?
Stratigraphic context and date:lower layer 420±45 [Pta-9124]Springbok bone; surface layer 430±45  [Pta-9099] Springbok bone
Date Rating:3
Archaeological Material:14  undecorated ostrich eggshell mouth openings. ostrich eggshell beads, pottery: typical of Cape Coastal Ware dating to the last 700 years. No lugs present. Specularite admixture occurs with the sherds being quartz tempered [fine-to-coarse].

Reference:
1. Dewar, G. The archaeology of the coastal desert of Namaqualand: a regional synthesis (Unpublished PhD thesis). Cape Town:University of Cape Town; 2007.</description>
			<styleUrl>#msn_shaded_dot10</styleUrl>
			<Point>
				<coordinates>17.063027778,-29.6825,0</coordinates>
			</Point>
		</Placemark>
		<Placemark>
			<name>KV502</name>
			<Snippet maxLines="0"></Snippet>
			<description>Site Reference Number:117
Site Name:KV502
Type of site:small open-air site of a cluster of shell middens, coastal.
Country: South African,Northern Cape Province
Latitude:-29.50083333
Longitude:17.05522222

Cultural Affiliation:LSA
Stratigraphic context and date:2940±45 [Pta-9306]marine shell
Rating: Filtered
Archaeological Material:No beads reported with only ostrich eggshell fragments present.

Reference:
1. Dewar, G. The archaeology of the coastal desert of Namaqualand: a regional synthesis (Unpublished PhD thesis). Cape Town:University of Cape Town; 2007.</description>
			<styleUrl>#msn_shaded_dot10</styleUrl>
			<Point>
				<coordinates>17.055222222,-29.500833333,0</coordinates>
			</Point>
		</Placemark>
		<Placemark>
			<name>DP2004-014</name>
			<Snippet maxLines="0"></Snippet>
			<description>Site Reference Number:119
Site Name: DP2004-014
Type of site:open-air coastal shell midden
Country: South Africa,Northern Cape Province
Latitude:-29.59966667
Longitude:17.0495

Cultural Affiliation:Group 2 and Group 3
Stratigraphic context and date:1020±60 [GX-32060]marine shell
Rating:3
Archaeological Material:17 undecorated mouth openings, ostrich eggshell beads, pottery:1 piece of dark brown pottery with medium to coarse clay and desnse quartz temper.

Reference:
1. Orton, J.D.J. Late Holocene archaeology in Namaqualand, South Africa: hunter-gatherers and herders in a semi-arid environment (Doctoral dissertation). Oxford: Oxford University; 2012.</description>
			<styleUrl>#msn_shaded_dot10</styleUrl>
			<Point>
				<coordinates>17.0495,-29.599666667,0</coordinates>
			</Point>
		</Placemark>
		<Placemark>
			<name>LK2001-013 or LK5-1.</name>
			<Snippet maxLines="0"></Snippet>
			<description>Site Reference Number:120
Site Name:LK2001-013 or LK5-1.
Type of site:open-air coastal shell midden
Country: South Africa,Northern Cape Province
Latitude:-30.37763889
Longitude:17.30844444

Cultural Affiliation:LSA
Stratigraphic context and date:East Patch 2870±60 [Pta-9312]marine shell
Rating:Filtered
Reason for filtering:No beads reported with only ostrich eggshell fragments present.
	
Reference:
1. Dewar, G. The archaeology of the coastal desert of Namaqualand: a regional synthesis (Unpublished PhD thesis). Cape Town:University of Cape Town; 2007.</description>
			<styleUrl>#msn_shaded_dot10</styleUrl>
			<Point>
				<coordinates>17.308444444,-30.377638889,0</coordinates>
			</Point>
		</Placemark>
		<Placemark>
			<name>Penguin Midden or LK2004-011.</name>
			<Snippet maxLines="0"></Snippet>
			<description>Site Reference Number:121
Site Name:Penguin Midden or LK2004-011.
Type of site:open-air coastal shell midden
Country: South Africa,Northern Cape Province
Latitude:-30.36947222
Longitude:17.30047222

Stratigraphic context and date:Midden 3 lowest layer 1080±50  [GX-32059]marine shell. Midden 1  topmost layer 1200±60  [GX-32057]marine shell
Rating:Filtered[extensive bioturbation at site]
Archaeological Material:21 undecorated mouth fragments. ostrich eggshell beads.

Reference:
1. Dewar, G. The archaeology of the coastal desert of Namaqualand: a regional synthesis (Unpublished PhD thesis). Cape Town:University of Cape Town; 2007.</description>
			<styleUrl>#msn_shaded_dot10</styleUrl>
			<Point>
				<coordinates>17.300472222,-30.369472222,0</coordinates>
			</Point>
		</Placemark>
		<Placemark>
			<name>Seal Midden MB2005 -005</name>
			<Snippet maxLines="0"></Snippet>
			<description>Site Reference Number:122
Site Name:Seal Midden MB2005 -005
Type of site:open-air shell midden
Country: South Africa,Northern Cape Province
Latitude:-30.46830556
Longitude:17.36005556

Cultural Affiliation:LSA/coastally focussed hunter-gatherers
Stratigraphic context and date:Occupation 2 005A  base of midden 2620±70 [GX-32525]marine shell. Occupation 2 005A top of midden 2560±60  [GX-32524]marine shell.
Date Rating:3
Archaeological Material:8 undecorated ostrich eggshell container rim fragments, ostrich eggshell beads.
Other: Angulate tortoise, seal and steenbok seem to have formed an important part of the diet of the occupants.

Reference:
1. Orton, J.D.J. Late Holocene archaeology in Namaqualand, South Africa: hunter-gatherers and herders in a semi-arid environment (Doctoral dissertation). Oxford: Oxford University; 2012.</description>
			<styleUrl>#msn_shaded_dot10</styleUrl>
			<Point>
				<coordinates>17.360055556,-30.468305556,0</coordinates>
			</Point>
		</Placemark>
		<Placemark>
			<name>DP2004/010</name>
			<Snippet maxLines="0"></Snippet>
			<description>Site Reference Number:124
Site Name:DP2004/010
Type of site:open-air coastal shell midden
Country: South Africa,Northern Cape Province
Latitude:-29.59852778
Longitude:17.0305

Cultural Affiliation: LSA Group 2
Stratigraphic context and date:Patch A sq. H16 712±24 [OxA-24078]charcoal
Date Rating:3
Archaeological Material:5 undecorated mouth fragments. ostrich eggshell beads, pottery:4 sherds mean wall thickness of 5.51±0.34mm. Red slip, undecorated. Possible spout present.

Reference:
1. Orton, J.D.J. Late Holocene archaeology in Namaqualand, South Africa: hunter-gatherers and herders in a semi-arid environment (Doctoral dissertation). Oxford: Oxford University; 2012.</description>
			<styleUrl>#msn_shaded_dot10</styleUrl>
			<Point>
				<coordinates>17.0305,-29.598527778,0</coordinates>
			</Point>
		</Placemark>
		<Placemark>
			<name>KN2004/012</name>
			<Snippet maxLines="0"></Snippet>
			<description>Site Reference Number:126
Site Name:KN2004/012
Type of site:semi-deflated small shell midden, coastal [in-situ material where date derives from]
Country: South Africa,Northern Cape Province
Latitude :-30.23597222
Longitude:17.25016667

Cultural Affiliation:unspecified LSA group [Group 2]
Stratigraphic context and date:H16 midden 1579±24 [OxA-22977]charcoal
Date Rating:3
Archaeological Material:ostrich eggshell beads, pottery.

Reference:
1. Orton, J.D.J. Late Holocene archaeology in Namaqualand, South Africa: hunter-gatherers and herders in a semi-arid environment (Doctoral dissertation). Oxford: Oxford University; 2012.</description>
			<styleUrl>#msn_shaded_dot10</styleUrl>
			<Point>
				<coordinates>17.250166667,-30.235972222,0</coordinates>
			</Point>
		</Placemark>
		<Placemark>
			<name>KN2005/040</name>
			<Snippet maxLines="0"></Snippet>
			<description>Site Reference Number:128
Site Name:KN2005/040
Type of site:dense deflated shell and artefact scatter, coastal
Country: South Africa,Northern Cape Province
Latitude:-30.23494444
Longitude:17.24983333

Cultural Affiliation:LSA
Stratigraphic context and date:K12 surface 2695±26 [OxA-22971]bone
Date Rating:Filtered
Archaeological Material: ostrich eggshell beads.

Reference:
1. Orton, J.D.J. Late Holocene archaeology in Namaqualand, South Africa: hunter-gatherers and herders in a semi-arid environment (Doctoral dissertation). Oxford: Oxford University; 2012.</description>
			<styleUrl>#msn_shaded_dot10</styleUrl>
			<Point>
				<coordinates>17.249833333,-30.234944444,0</coordinates>
			</Point>
		</Placemark>
		<Placemark>
			<name>KN2005/041.</name>
			<Snippet maxLines="0"></Snippet>
			<description>Site Reference Number:129
Site Name:KN2005/041.
Type of site:in situ coastal shell midden
Country:South Africa, Northern Cape Province
Latitude:-30.23511111
Longitude:17.25

Cultural Affiliation:unspecified LSA group [livestock keepers]
Stratigraphic context and date:H6 Midden 1631±23 [OxA-22979]charcoal. Midden	1625±25 [OxA-22933]bos taurus
Date Rating:1
Archaeological Material:ostrich eggshell beads, no pottery,cow [horn core DNA tested and directly dated]
Note:First secure evidence for cattle in South Africa.

Reference:
1. Orton J, Mitchell P, Klein R, Steele T, Horsburgh KA. An early date for cattle from Namaqualand, South Africa: implications for the origins of herding in southern Africa. Antiquity. 2013 Mar; 87 (335): 108-20. Available from https://doi.org/10.1017/S0003598X00048651</description>
			<styleUrl>#msn_shaded_dot10</styleUrl>
			<Point>
				<coordinates>17.25,-30.235111111,0</coordinates>
			</Point>
		</Placemark>
		<Placemark>
			<name>KN2005/054</name>
			<Snippet maxLines="0"></Snippet>
			<description>Site Reference Number:131
Site Name:KN2005/054
Type of site:small dense coastal shell-midden
Country: South Africa, Northern Cape Province
Latitude:-30.23691667
Longitude:17.24975

Cultural affiliation:unspecified LSA group[Group 3]
Stratigraphic context and date:D13 MS1 1598±25 [OxA-22932]bone
Date Rating:3
Archaeological Material:ostrich eggshell beads, pottery:comb-incised necked vessel. 7.08±0.45mm thickness.

Reference:
1. Orton, J.D.J. Late Holocene archaeology in Namaqualand, South Africa: hunter-gatherers and herders in a semi-arid environment (Doctoral dissertation). Oxford: Oxford University; 2012.</description>
			<styleUrl>#msn_shaded_dot10</styleUrl>
			<Point>
				<coordinates>17.24975,-30.236916667,0</coordinates>
			</Point>
		</Placemark>
		<Placemark>
			<name>KN2005/067.</name>
			<Snippet maxLines="0"></Snippet>
			<description>Site Reference Number:132
Site Name:KN2005/067
Type of site:several coastal in situ shell middens (patches) and tortoise burial.
Country: South Africa, Northern Cape Province
Latitude:-30.23961111
Longitude:17.25091667

Cultural Affiliation: LSA Group 2 and Group 3
Stratigraphic context and date:Patch 1A  Midden	354±23 [OxA-24521]bone; Patch 1B Midden 321±23 [OxA-24518]bone.
Date Rating:3
Archaeological Material:22 undecorated  mouth fragments for patches A and B. 2 refitted fragments of bead debris in Patch 1B were also engraved with parallel lines.Ostrich eggshell beads. pottery.
Other:Melon Knife recorded from Patch A. Tortoise burials recovered from site.

Reference:
1. Orton, J.D.J. Late Holocene archaeology in Namaqualand, South Africa: hunter-gatherers and herders in a semi-arid environment (Doctoral dissertation). Oxford: Oxford University; 2012.</description>
			<styleUrl>#msn_shaded_dot10</styleUrl>
			<Point>
				<coordinates>17.250916667,-30.239611111,0</coordinates>
			</Point>
		</Placemark>
		<Placemark>
			<name>KN2005/135A</name>
			<Snippet maxLines="0"></Snippet>
			<description>Site Reference Number:134
Site Name:KN2005/135A
Type of site:small in-situ coastal shell-midden
Country: South Africa,Northern Cape Province
Latitude:-30.23486111
Longitude:17.248

Cultural Affiliation:LSA
Stratigraphic context and date:K23 top 2523±27 [OxA-22924]bone
Date Rating:3
Archaeological Material:ostrich eggshell beads.

						
KN2005/135B

Cultural affiliation:Hunter-gatherer [Group 1]
Stratigraphic context and date:D30 surface 368±23 [OxA-22931]bone
Date Rating:Filtered
Archaeological Material:2 fragments of undecorated  mouth fragments, ostrich eggshell beads.

Reference:
1. Orton, J.D.J. Late Holocene archaeology in Namaqualand, South Africa: hunter-gatherers and herders in a semi-arid environment (Doctoral dissertation). Oxford: Oxford University; 2012.</description>
			<styleUrl>#msn_shaded_dot10</styleUrl>
			<Point>
				<coordinates>17.248,-30.234861111,0</coordinates>
			</Point>
		</Placemark>
		<Placemark>
			<name>KV2001/012.</name>
			<Snippet maxLines="0"></Snippet>
			<description>Site Reference Number:135
Site Name:KV2001/012
Type of site:deflated coastal shell scatter
Country: South Africa,Northern Cape Province
Latitude:-29.50130556
Longitude:17.05533333

Cultural Affiliation:Hunter-gatherer [?] [Probable Group 1]
Stratigraphic context and date:Area B 1219±23  [OxA-22984]ostrich eggshell
Date Rating:Filtered
Archaeological Material:2 undecorated &apos;flask&apos; mouth fragments, ostrich eggshell beads.

Reference:
1. Orton, J.D.J. Late Holocene archaeology in Namaqualand, South Africa: hunter-gatherers and herders in a semi-arid environment (Doctoral dissertation). Oxford: Oxford University; 2012.</description>
			<styleUrl>#msn_shaded_dot10</styleUrl>
			<Point>
				<coordinates>17.055333333,-29.501305556,0</coordinates>
			</Point>
		</Placemark>
		<Placemark>
			<name>LK2004/011B</name>
			<Snippet maxLines="0"></Snippet>
			<description>Site Reference Number:137
Site Name:LK2004/011B
Type of site:coastal midden
Country: South Africa, Northern Cape Province
Latitude:-30.36969444
Longitude: 17.30038889

Cultural Affiliation:unspecified LSA groups [Group 3]
Stratigraphic context and date:slumped material 924±22 [OxA-22980]charcoal
Date Rating:Filtered [due to slumped material]
Archaeological Material:2 undecorated mouth fragments, ostrich eggshell beads, pottery: 1 plain body sherd recovered from slumped material.

Reference:
1. Orton, J.D.J. Late Holocene archaeology in Namaqualand, South Africa: hunter-gatherers and herders in a semi-arid environment (Doctoral dissertation). Oxford: Oxford University; 2012.</description>
			<styleUrl>#msn_shaded_dot10</styleUrl>
			<Point>
				<coordinates>17.300388889,-30.369694444,0</coordinates>
			</Point>
		</Placemark>
		<Placemark>
			<name>MB2005/001E</name>
			<Snippet maxLines="0"></Snippet>
			<description>Site Reference Number:138
Site Name:MB2005/001E
Type of site:coastal open-air sites
Country: South Africa,Northern Cape Province
Latitude:-30.46872222
Longitude:17.36072222

Cultural affiliation:LSA
Stratigraphic context and date:Layer 2 (A39 eigth layer)2796±27 [OXA-24554]bone. Layer 1 (A39 -second layer)	2190±27 [Oxa-24552]bone, 2176±27 [OxA-24553]bone.
Date Rating:2
Archaeological Material: ostrich eggshell beads.

Reference:
1. Orton, J.D.J. Late Holocene archaeology in Namaqualand, South Africa: hunter-gatherers and herders in a semi-arid environment (Doctoral dissertation). Oxford: Oxford University; 2012.</description>
			<styleUrl>#msn_shaded_dot10</styleUrl>
			<Point>
				<coordinates>17.360722222,-30.468722222,0</coordinates>
			</Point>
		</Placemark>
		<Placemark>
			<name>MB2005/013</name>
			<Snippet maxLines="0"></Snippet>
			<description>Site Reference Number:139
Site Name:MB2005/013
Type of site:dense coastal shell midden
Country: South Africa,Northern Cape Province
Latitude:-30.46469444
Longitude:17.36127778

Cultural Affiliation:Hunter-gatherer [Group 1]
Stratigraphic context and date:I24 lower 717±25 [OxA-24555]bone
Date Rating:3
Archaeological Material:5 undecorated ostrich eggshell mouth fragments. ostrich eggshell beads,1 plain rim. Sherds average wall thickness is 5.36±1.02mm.

Reference:
1. Orton, J.D.J. Late Holocene archaeology in Namaqualand, South Africa: hunter-gatherers and herders in a semi-arid environment (Doctoral dissertation). Oxford: Oxford University; 2012.</description>
			<styleUrl>#msn_shaded_dot10</styleUrl>
			<Point>
				<coordinates>17.361277778,-30.464694444,0</coordinates>
			</Point>
		</Placemark>
		<Placemark>
			<name>MB2005/059</name>
			<Snippet maxLines="0"></Snippet>
			<description>Site Reference Number:141
Site Name:MB2005/059
Type of site:deflated coastal shell scatter
Country:South Africa,Northern Cape Province
Latitude:-30.46422222
Longitude:17.36116667

Cultural Affiliation:LSA
Stratigraphic context and date:Patch A 2641±29 [OxA-24556]bone
Date Rating: Filtered
Archaeological Material:2 undecorated ostrich eggshell container rim fragments.No ostrich eggshell beads were recovered.

Reference:
1. Orton, J.D.J. Late Holocene archaeology in Namaqualand, South Africa: hunter-gatherers and herders in a semi-arid environment (Doctoral dissertation). Oxford: Oxford University; 2012.</description>
			<styleUrl>#msn_shaded_dot10</styleUrl>
			<Point>
				<coordinates>17.361166667,-30.464222222,0</coordinates>
			</Point>
		</Placemark>
		<Placemark>
			<name>PN2009/001</name>
			<Snippet maxLines="0"></Snippet>
			<description>Site Reference Number:142
Site Name:PN2009/001
Type of site:deflated coastal shell midden
Country: South Africa,Northern Cape Province
Latitude:-29.24627778
Longitude:16.87436111

Cultural Affiliation:LSA
Stratigraphic context and date:I64 2670±30 [UGAMS-6607]marine shell
Date Rating:3
Archaeological Material:3 undecorated ostrich eggshell container rim fragments. 17 engraved pieces [parallel lines and &apos;ladder&apos; designs.] ostrich eggshell beads.

Reference:
1. Orton, J.D.J. Late Holocene archaeology in Namaqualand, South Africa: hunter-gatherers and herders in a semi-arid environment (Doctoral dissertation). Oxford: Oxford University; 2012.</description>
			<styleUrl>#msn_shaded_dot10</styleUrl>
			<Point>
				<coordinates>16.874361111,-29.246277778,0</coordinates>
			</Point>
		</Placemark>
		<Placemark>
			<name>SK2001/039.</name>
			<Snippet maxLines="0"></Snippet>
			<description>Site Reference Number:145
Site Name:SK2001/039
Type of site: coastal shell midden
Country: South Africa, Northern Cape Province
Latitude:-29.68327778
Longitude:17.06422222

Cultural Affiliation:unspecified LSA groups [Group 1 and 3]
Stratigraphic context and date:J33 609±25 [OxA-24525]; 606±25 [OxA-24524]bone [same sample]
Date Rating:3
Archaeological Material:2 undecorated mouth fragments. Pottery:1 flared neck decorated with small impressions. 5.71±0.61mm mean wall thickness. Heavy residue adhering to the outside. 2 sherds show evidence of coil manufacture.

Reference:
1. Orton, J.D.J. Late Holocene archaeology in Namaqualand, South Africa: hunter-gatherers and herders in a semi-arid environment (Doctoral dissertation). Oxford: Oxford University; 2012.</description>
			<styleUrl>#msn_shaded_dot10</styleUrl>
			<Point>
				<coordinates>17.064222222,-29.683277778,0</coordinates>
			</Point>
		</Placemark>
		<Placemark>
			<name>SK2005/057A</name>
			<Snippet maxLines="0"></Snippet>
			<description>Site Reference Number:146
Site Name:SK2005/057A
Type of site:small coastal midden site
Country: South Africa.Northern Cape Province
Latitude:-29.68861111
Longitude:17.06352778

Cultural Affiliation:unspecified LSA groups [Group 2]
Stratigraphic context and date:Y22 Hearth 400±22  [OxA-22981]charcoal.
Date Rating:3
Archaeological Material:2 refitting undecorated ostrich eggshell mouth fragments, ostrich eggshell beads, pottery: rim sherd decorated with two rows of impressions. Majority are undecorated.

Reference:
1. Orton, J.D.J. Late Holocene archaeology in Namaqualand, South Africa: hunter-gatherers and herders in a semi-arid environment (Doctoral dissertation). Oxford: Oxford University; 2012.</description>
			<styleUrl>#msn_shaded_dot10</styleUrl>
			<Point>
				<coordinates>17.063527778,-29.688611111,0</coordinates>
			</Point>
		</Placemark>
		<Placemark>
			<name>SK2005/074A</name>
			<Snippet maxLines="0"></Snippet>
			<description>Site Reference Number:147
Site Name:SK2005/074A
Type of site:coastal midden
Country: South Africa, Northern Cape Province
Latitude:-29.68847222
Longitude:17.06361111

Cultural affiliation:LSA
Stratigraphic context and date:Layer 1 2132±27  [OxA-24526]bone
Date Rating:3
Archaeological Material:2 undecorated ostrich eggshell &apos;flask&apos; mouth fragments; ostrich eggshell beads, [1 plain potsherd recovered from the surface of the site and most likely relates to a more recent occupation].

Reference:
1. Orton, J.D.J. Late Holocene archaeology in Namaqualand, South Africa: hunter-gatherers and herders in a semi-arid environment (Doctoral dissertation). Oxford: Oxford University; 2012.</description>
			<styleUrl>#msn_shaded_dot10</styleUrl>
			<Point>
				<coordinates>17.063611111,-29.688472222,0</coordinates>
			</Point>
		</Placemark>
		<Placemark>
			<name>SK2005/096.</name>
			<Snippet maxLines="0"></Snippet>
			<description>Site Reference Number:150
Site Name:SK2005/096
Type of site:coastal in situ shell midden
Country:South Africa,Northern Cape Province
Latitude:-29.68886111
Longitude:17.06427778

Cultural Affiliation:LSA
Stratigraphic context and date:Patch B 2740±25 [UGAMS-8871]marine shell; Patch A 611±23 [OxA-22974]; 654±23  [OxA-22975]bone [same sample].
Date Rating:2 and 3
Archaeological Material:ostrich eggshell beads, 1 undecorated ostrich eggshell mouth fragment and 1 engraved fragment - single incised line. Pottery: all plain body sherds likely from the same vessel with a mean wall thickness of 5.92±0.47mm. Residue appears to be adhering to the inner sides of the sherds. 	
Other:Seal remains recovered from midden.

Reference:
1. Orton, J.D.J. Late Holocene archaeology in Namaqualand, South Africa: hunter-gatherers and herders in a semi-arid environment (Doctoral dissertation). Oxford: Oxford University; 2012.</description>
			<styleUrl>#msn_shaded_dot10</styleUrl>
			<Point>
				<coordinates>17.064277778,-29.68886111100001,0</coordinates>
			</Point>
		</Placemark>
		<Placemark>
			<name>Rooiwal Hollow(LK2001/004)</name>
			<Snippet maxLines="0"></Snippet>
			<description>Site Reference Number:155
Site Name:Rooiwal Hollow(LK2001/004)
Type of site:open -air coastal shell midden
Country: South Africa,Northern Cape Province
Latitude:-30.45102778
Longitude:17.34875

Cultural Affiliation:hunter-gatherer groups
Stratigraphic context and date:Area A (sq H14)2505±20 [Pta-8915] marine shell
Date Rating:3
Archaeological Material:3 undecorated ostrich eggshell flask mouth fragments, ostrich eggshell beads.

Reference:
1. Orton J, Hart T, Halkett D. Shell middens in Namaqualand: two Later Stone Age sites at Rooiwalbaai, Northern Cape Province, South Africa. S Afr Archaeol Bull. 2005 Jul 1:24-32.</description>
			<styleUrl>#msn_shaded_dot10</styleUrl>
			<Point>
				<coordinates>17.34875,-30.451027778,0</coordinates>
			</Point>
		</Placemark>
		<Placemark>
			<name>KK002</name>
			<Snippet maxLines="0"></Snippet>
			<description>Site Reference Number:157
Site Name:KK002
Type of site:inland shallow coastal rockshelter [in-situ deposits]
Country: South Africa,Western Cape Province
Latitude:-31.24247222
Longitude:18.05161111

Cultural Affiliation:unspecified LSA groups
Stratigraphic context and date:|I2 SE L5B (lower)1462±24 [OxA-25349]bone
Date Rating:3
Archaeological Material:ostrich eggshell beads,1 sherd undecorated. Wall thickness: 5.96mm. [1 sherd][most likely intrusive from upper deposits.]
Other:Ochre and specularite fragments recovered from lower occupation.

Reference:
1. Orton, J.D.J. Late Holocene archaeology in Namaqualand, South Africa: hunter-gatherers and herders in a semi-arid environment (Doctoral dissertation). Oxford: Oxford University; 2012.</description>
			<styleUrl>#msn_shaded_dot10</styleUrl>
			<Point>
				<coordinates>18.051611111,-31.242472222,0</coordinates>
			</Point>
		</Placemark>
		<Placemark>
			<name>Reception Shelter (VR001)</name>
			<Snippet maxLines="0"></Snippet>
			<description>Site Reference Number:158
Site Name:Reception Shelter (VR001)
Type of site:small coastal cave site
Country: South Africa, Western Cape Province
Latitude:-31.526
Longitude:18.60111111

Cultural Affiliation:LSA
Stratigraphic context and date:Layer 9B 2560±49 [AA-89910]bone; Layer 7 (top)2578±25 [OxA-22983]charcoal. Layer 9A 1840±26 [OxA-25354]bone.Layer 8 (middle)1897±25 [OxA-25353]bone. Layer 6 Top 828±44[AA-89909]bone. Layer 5 (middle)474±22 [OxA-22982]sticks.
Date Rating:2 and 3
Archaeological Material:12 painted fragments of ostrich eggshell, ostrich eggshell beads (some of which are ochre stained), undecorated pottery, cattle bone [?]; sheep/goat. Other organic remains:Two pieces of string, both tied in loops, seem to be made of grass but with fibres of different thicknesses. No braiding occurs—the fibres simply run parallel to one another. Although not easily measured, the loops, if pulled taught, would be between 50 mm and 90 mm long. Similar unbraided string was found at Diepkloof Rock Shelter.
Other: ochre were recovered [high frequency compared to upper more recent layers.]

Reference:
1. Orton, J.D.J. Late Holocene archaeology in Namaqualand, South Africa: hunter-gatherers and herders in a semi-arid environment (Doctoral dissertation). Oxford: Oxford University; 2012.

2. Orton J, Klein RG, Mackay A, Schwortz S, Steele TE. Two Holocene rock shelter deposits from the Knersvlakte, southern Namaqualand, South Africa. South Afr Humanit. 2011 Jan 1;23(1):109-50.</description>
			<styleUrl>#msn_shaded_dot10</styleUrl>
			<Point>
				<coordinates>18.601111111,-31.526,0</coordinates>
			</Point>
		</Placemark>
		<Placemark>
			<name>Buzz Shelter (VR005)</name>
			<Snippet maxLines="0"></Snippet>
			<description>Site Reference Number:159
Site Name:Buzz Shelter (VR005)
Type of site:small coastal cave site
Country: South Africa, Western Cape Province
Latitude:-31.52363889
Longitude:18.60027778

Cultural Affiliation:LSA
Stratigraphic context and date:Layer 3 top (OII SW L4a)1921±25 [OxA-24515]bone. Layer 2 (OII SW L3A)	1646±25 [OxA-25352]bone
Date Rating: Filtered [poorly stratified site with problematic dating]
Archaeological Material:Engraved ostrich eggshell occurs in layers 3, 4 and 6. Painted ostrich eggshell fragments and undecorated mouth piece fragments.Ostrich eggshell beads, 1 potsherd, sheep/goat. Other organic material:string [associated with beads], netting present.Single fragmented tortoise shell bowl
Other:Presence of ochre powder may have been used to line one of the grass-lined pits from layer 3. 
	
Reference:
1. Orton, J.D.J. Late Holocene archaeology in Namaqualand, South Africa: hunter-gatherers and herders in a semi-arid environment (Doctoral dissertation). Oxford: Oxford University; 2012.

2. Orton J, Klein RG, Mackay A, Schwortz S, Steele TE. Two Holocene rock shelter deposits from the Knersvlakte, southern Namaqualand, South Africa. South Afr Humanit. 2011 Jan 1;23(1):109-50.</description>
			<styleUrl>#msn_shaded_dot10</styleUrl>
			<Point>
				<coordinates>18.600277778,-31.523638889,0</coordinates>
			</Point>
		</Placemark>
		<Placemark>
			<name>VR048</name>
			<Snippet maxLines="0"></Snippet>
			<description>Site Reference Number:160
Site Name:VR048
Type of site:dense open-air scatter site
Country: South Africa, Western Cape Province
Latitude:-31.52888889
Longitude:18.58555556

Cultural Affiliation:unconfirmed [hunters or pastoralists]
Stratigraphic context and date:surface 520±50 [IT-C-678]charcoal
Date Rating:Filtered [the site contains material items spanning the last 4000 years BP].
Archaeological Material:5 possible engraved ostrich eggshell fragments [2 more convincing] [incised lines], 2 undecorated ostrich eggshell mouth openings. Ostrich eggshell beads. Pottery:all sherds have quartz temper but 5 sherds have &apos;botanical&apos; temper. 2 broken lugs present and 1 complete. 
Other:tortoise burial present.

Reference:
1. Orton J. VR048: an open-air Later Stone Age site on the Knersvlakte of southern Namaqualand. S Afr Archaeol Bull. 2018 Dec 1;73(208):126-37.</description>
			<styleUrl>#msn_shaded_dot10</styleUrl>
			<Point>
				<coordinates>18.585555556,-31.528888889,0</coordinates>
			</Point>
		</Placemark>
		<Placemark>
			<name>Jakkalsberg K (JKBK)</name>
			<Snippet maxLines="0"></Snippet>
			<description>Site Reference Number:161
Site Name:Jakkalsberg K (JKBK)
Type of site:deflated open-air site
Country: South Africa, Northern Cape Province
Latitude:-28.18225
Longitude:16.88219444

Cultural Affiliation:unspecified LSA groups
Stratigraphic context:K60 358±26 [OxA-24528]bone
Date Rating:Filtered [site is deflated with poor context]
Archaeological Material:2 ostrich eggshell flask mouth fragments, ostrich eggshell beads. Large pottery assemblage: 2 lugs, 1 base of spout? a few may have included some organic temper, sheep.

Reference:
1. Orton, J.D.J. Late Holocene archaeology in Namaqualand, South Africa: hunter-gatherers and herders in a semi-arid environment (Doctoral dissertation). Oxford: Oxford University; 2012.</description>
			<styleUrl>#msn_shaded_dot10</styleUrl>
			<Point>
				<coordinates>16.882194444,-28.18225,0</coordinates>
			</Point>
		</Placemark>
		<Placemark>
			<name>Spoegrivier</name>
			<Snippet maxLines="0"></Snippet>
			<description>Site Reference Number:165
Site Name:Spoegrivier
Type of site:coastal cave site
Country: South Africa,Northern Cape Province
Latitude:-30.28333333
Longitude:17.26666667

Cultural Affiliation:LSA
Stratigraphic context and date:Layer 10 SAS (sq.C6) Pre-pottery 2400±25 [Pta-7200]charcoal
Date Rating:2
Archaeological Material:ostrich eggshell beads.

Cultural Affiliation:Hunter-gatherers-with-livestock or pastoralist
Stratigraphic context and date:	FBS 2105±65 [OxA-3862]sheep bone; Layer 9 GAS2 (sq. C4) Pre-pottery	1890±50 [GrA-9029]sheep bone; Layer 9 GAS2 (sq.C6) Pre-pottery 1900±50 [GrA-9032]sheep bone; Layer 6b Twiggy 6 (sq.C6) Pottery 1930±50 [Pta-6749]charcoal, Pottery  Units: below Twiggy 3 [layer 2] and above YBS Layer 7. below 1390±50 [Pta-4753] and above 1490±50 [GrA-9030]charcoal and sheep bone.
Date Rating:1	
Archaeological Material: ostrich eggshell flask mouth fragments, ostrich eggshell beads.Pre-pottery units contain 5 undiagnostic sherds and pottery units contain mostly undecorated pottery. Some decorated with a  motif of incised horizontal lines&apos;. Sherds appear to be thicker in the upper units of the pottery layers. Some sherds show a thick layer of coating of carbonised material adhering to the outer surfaces; sheep. Argued that sheep bone moved from layer 6b to layer 9 and 10.Other organic material: 4 pieces of twine; most of the organic fibre string/twine was recovered from the pottery units at the site.Knotted grass remains are also present. A tortoise shell bowl was recovered from upper levels in Twiggy.
Note: Site has a complex stratigraphy with movement of materials. Webley [2002] suggests that sheep arrived shortly before pottery at the site.
Other:The Twiggy lenses which contain pottery are characterised with a rich assemblage of seeds, corm casings, reeds, flower heads and leaves. Corm casings and bases of underground bulbs were recovered particluarly from Layers 2-6. Cape Fur Seal and various limpet species form a significant part of the diet during this stage of occupation at the site.

Reference:
1. Webley, L.E. The history and archaeology of pastoralist and hunter-gatherer settlement in the north-western Cape, South Africa (Doctoral dissertation). Cape Town: University of Cape Town; 1992.

2. Webley L. The re-excavation of Spoegrivier Cave on the west coast of South Africa. Ann East Cape Mus. 2002;2:19-49.</description>
			<styleUrl>#msn_shaded_dot1</styleUrl>
			<Point>
				<coordinates>17.266666667,-30.283333333,0</coordinates>
			</Point>
		</Placemark>
		<Placemark>
			<name>Bethelsklip</name>
			<Snippet maxLines="0"></Snippet>
			<description>Site Reference Number:166
Site Name:Bethelsklip
Type of site:inland open-air site
Country: South Africa,Nothern Cape Province.
Latitude:-30.37203056
Longitude:17.94696944

Cultural Affiliation:Pastoralist
Stratigraphic context and date:BLL2 (59cm(below surface)800±50 [Pta-3512]charcoal; BL (10cm below surface)	360±40 [Pta-4741]charcoal.
Date Rating:2	
Archaeological Material:1 decorated ostrich eggshell piece present, ostrich eggshell beads, lugged and necked vessels present. A spout was also recovered, sheep/goat [2N].
Other:&quot;Presence of dassies in the deposits indicate occupation during the Winter Months. Corm casings of Cyanella hyacinthoides and Oxalis spp were recovered from BL.&quot; 

Reference:
1. Webley, L.E. The history and archaeology of pastoralist and hunter-gatherer settlement in the north-western Cape, South Africa (Doctoral dissertation). Cape Town: University of Cape Town; 1992.</description>
			<styleUrl>#msn_shaded_dot10</styleUrl>
			<Point>
				<coordinates>17.946969444,-30.372030556,0</coordinates>
			</Point>
		</Placemark>
		<Placemark>
			<name>Ai Tomas</name>
			<Snippet maxLines="0"></Snippet>
			<description>Site Reference Number:167
Site Name:Ai Tomas
Type of site:coastal boulder site
Country: South Africa,Northern Cape Province.
Latitude:-28.58333333
Longitude:17.08333333

Cultural Affiliation:Possible Pastoralist
Stratigraphic context and date:LBS4 [Area 3]1980±120 [Pta-5530]charred bone
Date Rating:3
Archaeological Material:&quot;5 decorated ostrich eggshell pieces pieces and 2 ostrich eggshell flask mouth fragments. Decorated pieces show a peak in Units 2, 3 and LBS. One largepiece was entirely coated with red ochre in the inside suggesting that OES flasks mayhave been used to store ground red ochre. &quot; Ostrich eggshell beads. Pottery is	undecorated and adiagnostic  [1 sherd associated with date], sheep [2N] [identification potentially unreliable and association with radiocarbon determination potentially misleading, Horsburgh et al.2016:359]
Other: Specularite occurs in large quantities at the site and begins to decline in the upper levels.

Cultural Affiliation:Pastoralist
Stratigraphic context and date:Area 1 (BL or GBS)420±50 [Pta-5458]charcoal. Area 2 (SLS2 or SLV)	330±45[Pta-5452]charcoal.	
Date Rating:2
Archaeological Material: no decorated ostrich eggshell but 1 decorated fragment found in the area from SBH Unit (upper unit), ostrich eggshell beads. Lugged vessels present between 1980BP and 330 BP [uncal.] A sherd with drilled holes [repair work] was also present. sheep/goat.

Reference:
1. Webley, L.E. The history and archaeology of pastoralist and hunter-gatherer settlement in the north-western Cape, South Africa (Doctoral dissertation). Cape Town: University of Cape Town; 1992.

2. Webley L. Archaeological evidence for pastoralist land-use and settlement in Namaqualand over the last 2000 years. J Arid Environ. 2007 Sep 1;70(4):629-40. Available from https://doi.org/10.1016/j.jaridenv.2006.03.009</description>
			<styleUrl>#msn_shaded_dot10</styleUrl>
			<Point>
				<coordinates>17.083333333,-28.583333333,0</coordinates>
			</Point>
		</Placemark>
		<Placemark>
			<name>Jakkalsberg A JKBA</name>
			<Snippet maxLines="0"></Snippet>
			<description>Site Reference Number:169
Site Name:Jakkalsberg A JKBA
Type of site:inland open-air site
Country: South Africa, Northern Cape Province.
Latitude:-28.18055556
Longitude:16.8875.

Cultural Affiliation:Pastoralist.
Stratigraphic context and date:Hearth 1 1330±60 [Pta-5958]charcoal; Hearth 2 1300±25 [Pta-6100]charcoal.
Date Rating:2.
Archaeological Material:5 decorated ostrich eggshell fragments and 1 flask mouth.Ostrich eggshell beads, pottery; sheep [8N], sheep/goat [114N].The faunal remains are dominated by domestic caprines with little evidence for the hunting of wild game. A sheep/goat remain is ochre stained. Ochre less frequent at this site compared to the B site.	

Reference:
1. Webley, L.E. The history and archaeology of pastoralist and hunter-gatherer settlement in the north-western Cape, South Africa (Doctoral dissertation). Cape Town: University of Cape Town; 1992.
2. Webley L. Archaeological evidence for pastoralist land-use and settlement in Namaqualand over the last 2000 years. J Arid Environ. 2007 Sep 1;70(4):629-40. Available from https://doi.org/10.1016/j.jaridenv.2006.03.009</description>
			<styleUrl>#msn_shaded_dot10</styleUrl>
			<Point>
				<coordinates>16.8875,-28.180555556,0</coordinates>
			</Point>
		</Placemark>
		<Placemark>
			<name>Jakkalsberg B JKBB</name>
			<Snippet maxLines="0"></Snippet>
			<description>Site Reference Number:170.
Site Name:Jakkalsberg B JKBB.
Type of site:inland open-air site.
Country:South Africa, Northern Cape Province.
Latitude:-28.18055556
Longitude:16.8875.
	
Cultural Affiliation:Pastoralist.
Stratigraphic context and date:Hearth /KII 1420±25 [Pta-6122]charcoal. Hearth 2 (MOU)1380±50 [Pta-6101]charcoal.
Date Rating:2
Archaeological Material: ostrich eggshell beads. Other organic material:two ochre plugs recovered have fibre string markings suggesting that they were used to plug an object of fibrous origin. [Webley 1997, pp. 9]. Pottery:similar decoration to Site A. Lug was identified in upper levels but remains undated.Sheep [5N], sheep/goat  [76N].	Other: ochre widely used at the site  with 16 fragments and many bones, ostrich eggshell, tortoise carapase ochre stained. Livestock remains also indicate some ochre staining.

Reference:
1. Webley, L.E. The history and archaeology of pastoralist and hunter-gatherer settlement in the north-western Cape, South Africa (Doctoral dissertation). Cape Town: University of Cape Town; 1992.

2. Webley L. Archaeological evidence for pastoralist land-use and settlement in Namaqualand over the last 2000 years. J Arid Environ. 2007 Sep 1;70(4):629-40. Available from https://doi.org/10.1016/j.jaridenv.2006.03.009</description>
			<styleUrl>#msn_shaded_dot10</styleUrl>
			<Point>
				<coordinates>16.8875,-28.180555556,0</coordinates>
			</Point>
		</Placemark>
		<Placemark>
			<name>Equus Cave</name>
			<Snippet maxLines="0"></Snippet>
			<description>Site Reference Number:171
Site Name:Equus Cave
Type of site:inland cave site
Country: South Africa, Northern Cape Province
Latitude:-27.61666667
Longitude:24.63333333

Cultural Affiliation:LSA
Stratigraphic context and date:Spit 4 (Stratum 1A, sq. 21K)2390±55 [Pta-2452]ostrich eggshell
Date Rating:Filtered
Archaeological Material:No ostrich eggshell beads reported with only ostrich eggshell fragments present.

Reference:
1. Beaumont PB, Vogel JC. Spatial patterning of the ceramic Later Stone Age in the northern Cape province, South Africa. In Hall M.; Avery  G.; Avery  DM; Wilson  ML &amp; Humphreys  AJB editors. Frontiers: southern African archaeology today. Oxford: British Archaeological Reports, International Series. 1984; 207.p. 80-95.</description>
			<styleUrl>#msn_shaded_dot10</styleUrl>
			<Point>
				<coordinates>24.633333333,-27.616666667,0</coordinates>
			</Point>
		</Placemark>
		<Placemark>
			<name>Grootdrink</name>
			<Snippet maxLines="0"></Snippet>
			<description>Site Reference Number:172
Site Name:Grootdrink
Type of site:human burial
Country:South Africa, Northern Cape Province
Latitude:-28.56666667
Longitude:21.75

Stratigraphic context and date:295±32 [Pta-360]	soot from pot
Date Rating:3
Archaeological Material:Rudner [1971]: One ostrich eggshell flask with polished appearance and a reddish shine, indicated that it was originally rubbed with ochre. The whole eggshell is decorated with a pattern of engraved lines and cross-hatched bands as well as with 3 flying birds. The eggshell was found at a depth of about 3m together with a pot [it is not known which pot] and a &apos;Bushman&apos; skeleton in a sitting position and richly decorated with oes beads. A second OES flask is bigger and is decorated with a rectangular pattern around the hole situated on the side of the shell. A third decorated shell has a hole on the side. When found this shell was filled with finely ground specularite iron ore. There are signs of red ochre on the surface. Ostrich eggshell beads associated with burial grave goods. Another pot with reinforced lugs, shallow stone bowl and stone smoking pipes.

Reference:
1. Beaumont PB, Vogel JC. Spatial patterning of the ceramic Later Stone Age in the northern Cape province, South Africa. In Hall M.; Avery  G.; Avery  DM; Wilson  ML &amp; Humphreys  AJB editors. Frontiers: southern African archaeology today. Oxford: British Archaeological Reports, International Series. 1984; 207.p. 80-95.

2. Rudner J. Ostrich egg-shell flasks and soapstone objects from the Gordonia District, north-western Cape. S Afr Archaeol Bull. 1971 Dec 1;26(103/104):139-42.</description>
			<styleUrl>#msn_shaded_dot1</styleUrl>
			<Point>
				<coordinates>21.75,-28.566666667,0</coordinates>
			</Point>
		</Placemark>
		<Placemark>
			<name>Droegrond</name>
			<Snippet maxLines="0"></Snippet>
			<description>Site Reference Number:184
Site Name:Droegrond
Type of site:surface site
Country: South Africa, Northern Cape Province
Latitude:-29.12333333
Longitude: 20.26

Cultural Affiliation:Pastoralist
Stratigraphic context and date:DrB [below 20cm]	400±120 [Pta-2396]charcoal
Date Rating:3
Archaeological Material:2 decorated ostrich eggshell pieces above 20cm. Ostrich eggshell beads, pottery was made from grass tempered clay with high mica content.Both internally and externally reinforced lugs were found.

Reference:
1. Smith AB. Archaeological Observations along the Orange River and its Hinterland. In Smith A, editor. Einiqualand: studies of the Orange River Frontier. Cape Town: UCT Press; 1995. p. 265-300.</description>
			<styleUrl>#msn_shaded_dot10</styleUrl>
			<Point>
				<coordinates>20.26,-29.123333333,0</coordinates>
			</Point>
		</Placemark>
		<Placemark>
			<name>Zoovoorbij</name>
			<Snippet maxLines="0"></Snippet>
			<description>Site Reference Number:185
Stie Name:Zoovoorbij
Type of site:inland cave site
Country:South Africa, Northern Cape Province
Latitude:-28.645
Longitude: 20.97833333

Cultural Affiliation:LSA
Stratigraphic context and date:level III, sq. B1 2800±60 [Pta-2870] charcoal
Date Rating:3
Archaeological Material:1 engraved ostrich eggshell piece [incised] [total at site]. Ostrich eggshell beads.

Reference:
1. Smith AB. Archaeological Observations along the Orange River and its Hinterland. In Smith A, editor. Einiqualand: studies of the Orange River Frontier. Cape Town: UCT Press; 1995. p. 265-300.</description>
			<styleUrl>#msn_shaded_dot10</styleUrl>
			<Point>
				<coordinates>20.978333333,-28.645,0</coordinates>
			</Point>
		</Placemark>
		<Placemark>
			<name>Biesje Poort 2</name>
			<Snippet maxLines="0"></Snippet>
			<description>Site Reference Number:187
Site Name:Biesje Poort 2
Type of site:open air site
Country: South Africa, Northern Cape Province
Latitude:-28.65891667
Longitude: 20.50875

Cultural Affiliation:Pastoralist [Doornfontein]
Stratigraphic context and date:Exc 1, Spit 10 1580±40 [Pta-9569]	charcoal
Date Rating:3
Archaeological Material: engraved ostrich eggshell pieces [diagonally incised fragments from spit 9]. ostrich eggshell beads [no beads associated with date but do occur in level 9 [total at site 19]. Pottery: 2 spout fragments from spits 6 and 7. Grass temper to clay could be discerned on sherds from most spits.
Note:1533 ostrich eggshell fragments were recovered. The faunal remains at the site are indicative of a foraging and hunting subsistence base.	

Reference:
1. Parsons I. Five Later Stone Age artefact assemblages from the interior Northern Cape province. S Afr Archaeol Bull. 2008 Jun 1;63(187):51-60.	
			
2. Badenhorst S, Parsons I. Fauna from five Later Stone Age sites in the Bushmanland region of South Africa. Ann  Ditsong National Mus of Nat Hist. 2015 Mar 1;5(1):1-10.</description>
			<styleUrl>#msn_shaded_dot1</styleUrl>
			<Point>
				<coordinates>20.50875,-28.658916667,0</coordinates>
			</Point>
		</Placemark>
		<Placemark>
			<name>Jagt Pan 7</name>
			<Snippet maxLines="0"></Snippet>
			<description>Site Reference Number:189
Site Name:Jagt Pan 7
Type of site:inland oval shaped stone feature site	
Country: South Africa,Northern Cape Province
Latitude:-30.65928333
Longitude: 22.08681667

Cultural Affiliation:LSA
Stratigraphic context and date:Spit 3 - 4 2550±60 [Pta-4193]ostrich eggshell.Spit 2 2360±60 [Pta-4309]ostrich eggshell. 
Date Rating:3
Archaeological Material:4 undecorated ostrich eggshell container rim pieces [context not provided].Ostrich eggshell beads, pottery.

Reference:
1. Parsons I. Five Later Stone Age artefact assemblages from the interior Northern Cape province. S Afr Archaeol Bull. 2008 Jun 1;63(187):51-60.
				
2. Badenhorst S, Parsons I. Fauna from five Later Stone Age sites in the Bushmanland region of South Africa. Ann  Ditsong National Mus of Nat Hist. 2015 Mar 1;5(1):1-10.</description>
			<styleUrl>#msn_shaded_dot10</styleUrl>
			<Point>
				<coordinates>22.086816667,-30.659283333,0</coordinates>
			</Point>
		</Placemark>
		<Placemark>
			<name>Doornfontein 1</name>
			<Snippet maxLines="0"></Snippet>
			<description>Site Reference Number:196
Site Name:Doornfontein 1
Type of site:inland cave site [prehistoric specularite mine]
Country: South Africa,Northern Cape Province
Latitude:-28.20555556
Longitude: 23.03333333

Cultural Affiliation:Pastoralist [Doornfontein]
Stratigraphic context and date:Stratum 1, Exc. 1	1120±40 [Pta-187]charcoal
Date Rating:3
Archaeological Material: Decorated ostrich eggshell fragments [nq] with intricate hatched geometric patterns in bands and triangles; ostrich eggshell beads; pottery.

Reference
1. Beaumont PB, Boshier AK. Report on test excavations in a prehistoric pigment mine near Postmasburg, Northern Cape. S Afr Archaeol Bull. 1974 Jun 1:41-59.</description>
			<styleUrl>#msn_shaded_dot10</styleUrl>
			<Point>
				<coordinates>23.033333333,-28.205555556,0</coordinates>
			</Point>
		</Placemark>
		<Placemark>
			<name>Vlermuisgat</name>
			<Snippet maxLines="0"></Snippet>
			<description>Site Reference Number:197a
Site Name:Vlermuisgat
Type of site:inland cave site
Country:South Africa, Northern Cape Province
Latitude:-30.910375
Longitude:22.23678333

Cultural Affiliation:Hunter-gatherer
Stratigraphic context and date:Layer 5 480±50 [Pta-9510]charcoal
Date Rating:2
Archaeological Material:Total at site: 10 fragments of decorated ostrich eggshell. Majority of decorated fragments come from layer 6. The incised motifs and geometric and vary from single lines to bands of short diagonal incisions. 2 flask mouth fragments were also recovered. Ostrich eggshell beads. Pottery both mineral-tempered and grass-tempered pottery present. Almost all of the sherds are black burnished.

Reference:
1. Parsons I. Five Later Stone Age artefact assemblages from the interior Northern Cape province. S Afr Archaeol Bull. 2008 Jun 1;63(187):51-60.				

2. Badenhorst S, Parsons I. Fauna from five Later Stone Age sites in the Bushmanland region of South Africa. Ann  Ditsong National Mus of Nat Hist. 2015 Mar 1;5(1):1-10.</description>
			<styleUrl>#msn_shaded_dot10</styleUrl>
			<Point>
				<coordinates>22.236783333,-30.910375,0</coordinates>
			</Point>
		</Placemark>
		<Placemark>
			<name>Buitensfontein 95 [BUI95]</name>
			<Snippet maxLines="0"></Snippet>
			<description>Site Reference Number:200
Site Name:Buitensfontein 95 [BUI95]
Type of site:inland surface
Country:South Africa,Northern Cape Province
Latitude:-31.60686111
Longitude:24.03563889

Cultural Affiliation:Hunter-gatherer-stock-keepers
Stratigraphic context and date:surface 480±60 [Pta-6156]fibre ceramic
Date Rating:1
Archaeological Material:grit-tempered lug and rocker stamp grass-tempered ware [bowls].

Reference:
1. Sadr K, Sampson CG. Khoekhoe ceramics of the upper Seacow River valley. S Afr Archaeol Bull. 1999 Jun 1;54:3-15.	2. Sampson CG, Vogel JC. Fibre temper in Later Stone Age ceramics from the upper Karoo. S Afr Archaeol Bull. 1996 Dec 1:99-105.</description>
			<styleUrl>#msn_shaded_dot10</styleUrl>
			<Point>
				<coordinates>24.03563888900001,-31.606861111,0</coordinates>
			</Point>
		</Placemark>
		<Placemark>
			<name>Niekerksfontein 144 [NIE144]</name>
			<Snippet maxLines="0"></Snippet>
			<description>Site Reference Number:213
Site Name:Niekerksfontein 144 [NIE144]
Type of site:inland surface
Country:South Africa, Northern Cape Province
Latitude:-31,55856111
Longitude:23,96763333

Cultural Affiliation:Hunter-gatherer-stock-keeper
Stratigraphic context and date:surface 270±45 [Pta-6203]pottery (fibre)
Date Rating:Filtered
Reason:outside temporal scope of database.
Archaeological Material:Fibre tempered ware with 27% of assemblage affiliated with grit-tempered ware/ Lugged Incised Ware.

Reference:
1. Sampson CG. Chronology and dynamics of Later Stone Age herders in the upper Seacow River valley, South Africa. J  Arid Environ. 2010 Jul 1;74(7):842-8. Available from https://doi.org/10.1016/j.jaridenv.2008.11.001.
2. Sadr K, Sampson CG. Khoekhoe ceramics of the upper Seacow River valley. S Afr Archaeol Bull. 1999 Jun 1;54:3-15.</description>
			<styleUrl>#msn_shaded_dot10</styleUrl>
			<Point>
				<coordinates>23.967633333,-31.558561111,0</coordinates>
			</Point>
		</Placemark>
		<Placemark>
			<name>Vergelegen 179W [VLG179]</name>
			<Snippet maxLines="0"></Snippet>
			<description>Site Reference Number:214
Site Name:Vergelegen 179W [VLG179]
Type of site:inland surface
Country:South Africa,Northern Cape Province
Latitude:-31,68619722
Longitude:24,18769722

Cultural Affiliation:Hunter-gatherer-stock-keeper
Stratigraphic context and date:surface 270±100 [Pta-6031] pottery (fibre)
Date Rating:1
Archaeological Material:grass-tempered lug.

Reference:
1. Sampson CG. Chronology and dynamics of Later Stone Age herders in the upper Seacow River valley, South Africa. J  Arid Environ. 2010 Jul 1;74(7):842-8. Available from https://doi.org/10.1016/j.jaridenv.2008.11.001.
2. Sadr K, Sampson CG. Khoekhoe ceramics of the upper Seacow River valley. S Afr Archaeol Bull. 1999 Jun 1;54:3-15.</description>
			<styleUrl>#msn_shaded_dot10</styleUrl>
			<Point>
				<coordinates>24.187697222,-31.686197222,0</coordinates>
			</Point>
		</Placemark>
		<Placemark>
			<name>Niekerksfontein 64 [NIE64]</name>
			<Snippet maxLines="0"></Snippet>
			<description>Site Reference Number:215
Site Name:Niekerksfontein 64 [NIE64]
Type of site:inland surface
Country:South Africa, Northern Cape Province
Latitude:-31,56953056
Longitude:23,96466667

Cultural Affiliation:Hunter-gatherer-stock-keeper
Stratigraphic context and date:surface 350±50 [Pta-5364] pottery (fibre)
Date Rating:1
Archaeological Material:Double punctate fibre tempered ware. Grit-tempered lug present.
	
Reference:			
1. Sampson CG. Chronology and dynamics of Later Stone Age herders in the upper Seacow River valley, South Africa. J  Arid Environ. 2010 Jul 1;74(7):842-8. Available from https://doi.org/10.1016/j.jaridenv.2008.11.001.
2. Sadr K, Sampson CG. Khoekhoe ceramics of the upper Seacow River valley. S Afr Archaeol Bull. 1999 Jun 1;54:3-15.</description>
			<styleUrl>#msn_shaded_dot10</styleUrl>
			<Point>
				<coordinates>23.964666667,-31.569530556,0</coordinates>
			</Point>
		</Placemark>
		<Placemark>
			<name>Blydefontein</name>
			<Snippet maxLines="0"></Snippet>
			<description>Site Reference Number:219
Site Name:Blydefontein
Type of site:inland rock shelter
Country: South Africa, Northern Cape Province
Latitude:-31,25
Longitude:25,1

Cultural Affiliation:LSA
Stratigraphic context and date:GAC/CAU3 2728±32 [D-AMS-1231]bone; GAC/C50 2292±117 [SMU-1853] charcoal
Date Rating 2
Archaeological Material:18 ostrich eggshell beads total at site].					
Cultural Affiliation:hunter-gatherer livestock-keepers
Stratigraphic context and date:1810±50 [GrA-15192] fibre ceramic.HG/C42, 1305±31 [SMU-1850] charcoal; HG/C2, 1505±50 [GrA-15195] fibre ceramic; HG/CAU2/B27, 1238±28 [D-AMS-1228] bone;CPB/C10, 1255±109 [MSU-1925] charcoal; HG/C42, 1305±31 [SMU-1850] charcoal.HG/CAU2/B27, 1097±24 [OxA-27366] DNA tested bone [ sheep]; HG/C2, 844±119 [SMU-1902] charcoal; HG/CAU2/C50, 758±29 [D-AMS-1230] bone; HG/CAUl/D2, 556±24 [D-AMS-1227] bone; GAC/C58, 785±50 [GrA-15193] fibre ceramic; HG/CAU2/C18, 819±30 [D-AMS-1229] bone. 		Date Rating:1
Archaeological Material:ostrich eggshell beads; grass-tempered sherds [Khoe sherds are also represented in the layer].A single grit spout fragment was recovered.
Note:First directly dated evidence for grass-tempered pottery at site.

Reference:
1. Bousman CB. The chronological evidence for the introduction of domestic stock into southern Africa. Afr Archaeol Rev. 1998 Jun 1;15(2):133-50.
2. Bousman CB. Coping with risk: Later stone age technological strategies at Blydefontein Rock Shelter, South Africa. J  Anthropol Archaeol. 2005 Sep 1;24(3):193-226.
3. Horsburgh KA, Moreno-Mayar JV. Molecular identification of sheep at Blydefontein Rock Shelter, South Africa. South Afr Humanit. 2015 Jan 1;27(1):65-80.				
4. Horsburgh KA, Orton J, Klein RG. Beware the springbok in sheep’s clothing: how secure are the faunal identifications upon which we build our models?. Afr Archaeol Rev. 2016 Dec 1;33(4):353-61. Available from DOI https://doi.org/10.1007/s10437-016-9231-1</description>
			<styleUrl>#msn_shaded_dot10</styleUrl>
			<Point>
				<coordinates>25.1,-31.25,0</coordinates>
			</Point>
		</Placemark>
		<Placemark>
			<name>Lame Sheep Shelter</name>
			<Snippet maxLines="0"></Snippet>
			<description>Site Reference Number:220
Site Name:Lame Sheep Shelter
Type of site:inland rock shelter [extension of Abbot&apos;s Cave]
Country: South Africa, Northern Cape Province
Latitude:-31,45
Longitude:24,65

Cultural Affiliation:Hunter-gatherer and pastoralist
Stratigraphic context and date:1350±50 [Pta-6302]
Date Rating:Filtered
Reason for rating:[bioturbation at site and single radiocarbon date for deposit]
Archaeological Material: ostrich eggshell beads, not reported in its entirety.Pottery:grass was the main tempering additive. Blood and fat absorbed into the grass fibre. Grass tempered plain ware. There is 1 solitary Khoi sherd below the grass tempered ware. [mostly bowl forms]

Reference:
1. Klein RG. The prehistory of stone age herders in the Cape Province of South Africa. Goodwin Series. 1986 Jun 1:5-12.
2. Bollong CA, Vogel JC, Jacobson L, van der Westhuizen WA, Sampson CG. Direct dating and identity of fibre temper in pre-contact Bushman (Basarwa) pottery. J Archaeol Sci. 1993 Jan 1;20(1):41-55. Available from https://doi.org/10.1006/jasc.1993.1003</description>
			<styleUrl>#msn_shaded_dot10</styleUrl>
			<Point>
				<coordinates>24.58446749036584,-31.38447667033777,0</coordinates>
			</Point>
		</Placemark>
		<Placemark>
			<name>Haaskraal</name>
			<Snippet maxLines="0"></Snippet>
			<description>Site Reference Number:221
Site Name:Haaskraal
Type of site:inland rock shelter
Country: South Africa, Northern Cape Province
Latitude:-31,55
Longitude:24,23333333

Cultural Affiliation:hunter-gatherer with pottery [interior Wilton]
Stratigraphic context and date:1920±130 [GrA-13557] fibre in pottery; 1970±50 [GrA-13541]fibre in pottery; 1880±70 [SMU-1789]charcoal; 1850±45 [SMU-1635] charcoal.
Date Rating:1
Archaeological Material: ostrich eggshell beads [Hart 1984 exc.]. Pottery: plain grass-tempered sherds characterise the early occupation of the interior Karoo
Note: Early evidence for grass-tempered pottery in southern Africa.

Cultural Affiliation: Hunter-gatherer and pastoralist [part of Phase 1]
Stratigraphic context and date: level 8, sq. F5 1570±50 [GrA-13542] fibre in pottery; level 10, sq. M13	1400±50 [GrA-13540] fibre in pottery; level 9, Sq. E  1180±70 [SMU-1789] charcoal; level 7, sq. J2	1140±60 [SMU-1790] charcoal.
Date Rating:1
Archaeological Material: engraved ostrich eggshell, ostrich eggshell beads. Pottery: Khoi sherds almost absent. Very little decorated pottery. Undecorated grass tempered-sherds predominate. 1 internally reinforced lug similar to Cape Coastal Ware except that it is grass-tempered.

Cultural Affiliation:Hunter-gatherers livestock-keepers [Phase 2] 
Stratigraphic context and date: level 8, sq. E8 545±45 [SMU-1636] charcoal; level 8, Sq. E 544±43 [SMU-1636] charcoal; level 8, sq. E12 315±65 [OxA-4395]bos tooth;  level 8, Sq. E12, 410±65 [OxA-4395] sheep bone; level 9, Sq. O8 300±40 [AMS-61147] bos bone. 
Date Rating: 1
Archaeological Material:ostrich eggshell beads. Other organic material:tortoise carapace bowls and cups [Phase 2 up to Phase 5b]. Pottery:the beginning of decorated grass-tempered ware with some plain grass ware. Few Khoe sherds [Lugged Ware].Sheep [1N], cattle [1N]	

Reference:
1. Hart TJG. Haaskraal and Volstruisfontein: Later Stone Age events at two rockshelters in the Zeekoe Valley, Great Karoo, South Africa (Doctoral dissertation). Cape Town: University of Cape Town; 1989.				
2. Sampson CG. Tortoise remains from a later Stone Age rock shelter in the Upper Karoo, South Africa. J Archaeol Sci. 1998 Oct 1;25(10):985-1000. Available from DOI https://doi.org/10.1006/jasc.1997.0282.				
3. Sampson CG. Chronology and dynamics of Later Stone Age herders in the upper Seacow River valley, South Africa. J  Arid Environ. 2010 Jul 1;74(7):842-8. Available from https://doi.org/10.1016/j.jaridenv.2008.11.001				
4. Sadr K, Sampson CG. Through thick and thin: early pottery in southern Africa. J Afr Archaeol. 2006 Oct 25;4(2):235-52. Available from DOI https://doi.org/10.3213/1612-1651-10074</description>
			<styleUrl>#msn_shaded_dot10</styleUrl>
			<Point>
				<coordinates>24.233333333,-31.55,0</coordinates>
			</Point>
		</Placemark>
		<Placemark>
			<name>Volstruisfontein</name>
			<Snippet maxLines="0"></Snippet>
			<description>Site Reference Number:222
Site Name:Volstruisfontein
Type of site:large inland rock shelter
Country: South Africa, Northern Cape Province
Latitude:-31,48333333
Longitude:24,11666667

Cultural Affiliation:hunter-gatherer with pottery
Stratigraphic context and date: 1890±50 [GrA-13560] fibre in pottery 
Date Rating:1
Archaeological Material: Pottery: plain grass-tempered sherds.
Note: Early evidence for grass-tempered pottery in southern Africa.[date is only associated with sherd and not the rest of the material in deposit].

Cultural Affiliation:Hunter-gatherer-stock-keepers
Stratigraphic context and date: VOL_95_B 940±100 [Pta-5941] fibre in pottery
Date Rating:1
Archaeological Material: grass-tempered ware [bowls] and grit-tempered lug.

Reference:
1. Hart TJG. Haaskraal and Volstruisfontein: Later Stone Age events at two rockshelters in the Zeekoe Valley, Great Karoo, South Africa (Doctoral dissertation). Cape Town: University of Cape Town; 1989.				
2. Sampson CG. Tortoise remains from a later Stone Age rock shelter in the Upper Karoo, South Africa. J Archaeol Sci. 1998 Oct 1;25(10):985-1000. Available from DOI https://doi.org/10.1006/jasc.1997.0282.				
3. Sampson CG. Chronology and dynamics of Later Stone Age herders in the upper Seacow River valley, South Africa. J  Arid Environ. 2010 Jul 1;74(7):842-8. Available from https://doi.org/10.1016/j.jaridenv.2008.11.001				
4. Sadr K, Sampson CG. Through thick and thin: early pottery in southern Africa. J Afr Archaeol. 2006 Oct 25;4(2):235-52. Available from DOI https://doi.org/10.3213/1612-1651-10074				
5. Sadr K, Sampson CG. Khoekhoe ceramics of the upper Seacow River valley. S Afr Archaeol Bull. 1999 Jun 1;54:3-15.</description>
			<styleUrl>#msn_shaded_dot10</styleUrl>
			<Point>
				<coordinates>24.116666667,-31.483333333,0</coordinates>
			</Point>
		</Placemark>
		<Placemark>
			<name>Boundary</name>
			<Snippet maxLines="0"></Snippet>
			<description>Site Reference Number:223
Site Name: Boundary Shelter
Type of site:inland rock shelter
Country:South Africa, Northern Cape Province
Latitude:-31,53333333
Longitude:24,13333333

Cultural Affiliation:hunter-gatherer with pottery
Stratigraphic context and date: 2160±50 [GrA-13564] fibre in pottery
Date Rating:1
Archaeological Material: Pottery: grass-tempered sherds.
Note: Earliest evidence for grass-tempered pottery in southern Africa. [reported not in its entirerity][date is only associated with sherds and not the rest of the material in deposit.]

Reference:
1. Sadr K, Sampson CG. Through thick and thin: early pottery in southern Africa. J Afr Archaeol. 2006 Oct 25;4(2):235-52. Available from DOI https://doi.org/10.3213/1612-1651-10074</description>
			<styleUrl>#msn_shaded_dot10</styleUrl>
			<Point>
				<coordinates>24.133333333,-31.533333333,0</coordinates>
			</Point>
		</Placemark>
		<Placemark>
			<name>Riversmead Shelter</name>
			<Snippet maxLines="0"></Snippet>
			<description>Site Reference Number:224
Site Name:Riversmead Shelter
Type of site:inland rock shelter
Country: South Africa, Northern Cape Province
Latitude:-30,63333333
Longitude:25,5

Cultural Affiliation:LSA
Stratigraphic context and date: Level IX 2530±105 [GX-0724] charcoal
Date Rating:3
Archaeological Material: ostrich eggshell beads.

Cultural Affiliation: Hunter-gatherer [Developed LSA 4]
Stratigraphic context and date: Level V 2285±115 [GX-0723] charcoal
Date Rating: 2
Archaeological Material:ostrich eggshell beads
Note: grass-tempered pottery occurs later in stratigraphy.

Reference:
1. Sampson CG, Sampson M. Riversmead Shelter: excavations and analysis. National Museum; 1967.</description>
			<styleUrl>#msn_shaded_dot10</styleUrl>
			<Point>
				<coordinates>25.5,-30.633333333,0</coordinates>
			</Point>
		</Placemark>
		<Placemark>
			<name>Glen Elliot Shelter</name>
			<Snippet maxLines="0"></Snippet>
			<description>Site Reference Number:225
Site Name:Glen Elliot Shelter
Type of site:rock shelter
Country:South Africa, Northern Cape Province
Latitude:-30,77666667
Longitude:25,63333333

Cultural Affiliation: Hunter-gatherer-stock-keepers
Stratigraphic context and date: 1120±70 [Pta-3402/75] charcoal
Date Rating:3
Archaeological Material: ostrich eggshell beads; pottery: grass-tempered bowls and some grit-tempered pottery.

Reference:
1. Sampson CG. Excavations at Glen Elliot Shelter, Colesberg District, Northern Cape.  Researches of the National Museum, Bloemfontein.1967;  2(5/6): 125-210.</description>
			<styleUrl>#msn_shaded_dot10</styleUrl>
			<Point>
				<coordinates>25.633333333,-30.776666667,0</coordinates>
			</Point>
		</Placemark>
		<Placemark>
			<name>Aspoort Cave</name>
			<Snippet maxLines="0"></Snippet>
			<description>Site Reference Number: 227
Site Name:Aspoort Cave
Type of site:inland cave
Country: South Africa, Northern Cape Province
Latitude:-32,5
Longitude:19,51888889

Cultural Affiliation:Hunter-gatherer and pastoralist	
Stratigraphic context and date:Loose Silty Matix [beneath dung crust] 690±30 [Pta-2182] charcoal.
Date Rating:Filtered
Reason for rating:bioturbation at site
Archaeological Material: burnt ostrich eggshell fragments recovered; pottery is similar to that found throughout the coastal mountain areas of the Western Cape. Thin-walled, undecorated, grit-tempered with slightly rolled rims.

Reference:
1. Smith AB, Ripp MR. An archaeological reconnaissance of the Doorn/Tanqua Karoo. S Afr Archaeol Bull. 1978 Dec 1:118-33.</description>
			<styleUrl>#msn_shaded_dot10</styleUrl>
			<Point>
				<coordinates>19.518888889,-32.5,0</coordinates>
			</Point>
		</Placemark>
		<Placemark>
			<name>Springbokoog [SBO]</name>
			<Snippet maxLines="0"></Snippet>
			<description>Site Reference Number:228
Site Name:Springbokoog [SBO]
Type of site:5 surface scatters
Country: South Africa, Northern Cape Province
Latitude:-30,22770556
Longitude:14.12

Cultural Affiliation:LSA
Stratigraphic context and date: SBO15/spit 1 2710±50 [Pta-4664] oes; SBO5/excavated surface 2630±50 [Pta-4205] oes; SBO15/spit 1 2520±60 [Pta-4653] oes;  
Date Rating:3	
Archaeological Material:decorated ostrich eggshell fragments. Beads not reported for site.

Cultural Affiliation: Hunter-gatherer [Swartkop Industry] with pottery
Stratigraphic context and date:SBO4/excavated surface 1270±50 [Pta-4103] oes; SBO7/surface 670±50 [Pta-4203] oes; SBO10/excavated surface 620±50 [Pta-4202] oes; SBO2/excavated surface 580±50 [Pta-4099] oes; SBO6/surface 590±50 [Pta-4201] oes; SBO 11/surface 410±45 [Pta-4794] oes.
Date Rating:Filtered
Archaeological Material: not reported in its entirety; pottery; decorated ostrich eggshell fragments.

Reference:
1. Beaumont PB, Morris D. Kathu Townlands 1. Guide to archaeological sites in the Northern Cape. Kimberley: McGregor Museum. 1990:96-7.</description>
			<styleUrl>#msn_shaded_dot10</styleUrl>
			<Point>
				<coordinates>21.537255556,-30.227705556,0</coordinates>
			</Point>
		</Placemark>
		<Placemark>
			<name>Bloeddrift 23 [Auchas]</name>
			<Snippet maxLines="0"></Snippet>
			<description>Site Reference Number:229
Site Name:Bloeddrift 23 [Auchas]
Type of site:inland open air site
Country: South Africa, Northern Cape Province
Latitude:-28,3508333
Longitude:16,80111111

Cultural Affiliation:Pastoralist
Stratigraphic context and date:Hearth 3B 355±15 [Pta-7942] charcoal
Date Rating:3
Archaeological Material:4 ostrich eggshell water container fragments. [undecorated]; ostrich eggshell beads. Pottery:7 decorated with punctate incision immediately below the rim. 1 small bowl fragment. 3 lugs and 1 &apos;nipple&apos; base. Sheep/goat, goat , donkey, horse.
Other:Fishing present at the site.

Reference:
1. Smith AB, Ripp MR. An archaeological reconnaissance of the Doorn/Tanqua Karoo. S Afr Archaeol Bull. 1978 Dec 1:118-33.</description>
			<styleUrl>#msn_shaded_dot10</styleUrl>
			<Point>
				<coordinates>16.801111111,-28.350833333,0</coordinates>
			</Point>
		</Placemark>
		<Placemark>
			<name>Powerhouse Cave</name>
			<Snippet maxLines="0"></Snippet>
			<description>Site Reference Number:230
Site Name:Powerhouse Cave
Type of site:inland cave site
Country: South Africa, Northern Cape Province
Latitude:-27,61666667
Longitude:24,61666667

Cultural Affiliation:Hunter-gatherer
Stratigraphic context and date:Level I [10-15cm depth] sq. A 2250±70 [Pta-1763] charcoal
Date Rating:Filtered

Reference:
1. Vogel JC, Fuls A, Visser E. Pretoria radiocarbon dates III. Radiocarbon. 1986;28(3):1133-72.</description>
			<styleUrl>#msn_shaded_dot10</styleUrl>
			<Point>
				<coordinates>24.616666667,-27.616666667,0</coordinates>
			</Point>
		</Placemark>
		<Placemark>
			<name>Bloubos 5 [BB5]</name>
			<Snippet maxLines="0"></Snippet>
			<description>Site Reference Number:232
Site Name:Bloubos 5 [BB5]
Type of site:inland circular stone structures 
Country: South Africa, Northern Cape Province
Latitude:-28,1333333
Longitude:20,8

Cultural Affiliation: LSA
Stratigraphic context and date: surface 1810±45 [Pta-7381]oes 
Date rating: Filtered
Archaeological material: ostrich eggshell fragments present.Pottery:fragments of thickened bases, lugs and decorated rim sherds [out of context]. General appearance place them in the range of Khoe pottery. [Small sample]

Reference:
1. Parsons I. Later Stone Age open-air sites on Bloubos, Northern Cape. South Afr Fld Archaeol. 2000;9:55-67.				
2. Parsons I. Stone circles in the Bloubos landscape, Northern Cape. South Afr Humanit. 2004 Dec 1;16(1):59-69.</description>
			<styleUrl>#msn_shaded_dot10</styleUrl>
			<Point>
				<coordinates>20.8,-28.133333333,0</coordinates>
			</Point>
		</Placemark>
		<Placemark>
			<name>Wonderwerk</name>
			<Snippet maxLines="0"></Snippet>
			<description>Site Reference Number:234
Site Name:Wonderwerk
Type of site:large inland cave
Country: South Africa, Northern Cape Province
Latitude:-27,84583333
Longitude:23,55527778

Cultural Affiliation:Doornfontein [Pastoralist]
Stratigraphic context and date: Layer 3 [top] Beaumont Exc.  1979; 1890±50 [Pta-2542]charcoal.
Date Rating: Filtered
Reason for rating:glass artefacts retreived from layer 1 down to layer 3a suggests that movement of materials occurred in the upper levels at the site. This is supported by the more recent date of sheep hair from layer 3a.
Archaeological Material:decorated ostrich eggshell fragments [quantity not provied]; ostrich eggshell beads; pottery. Layer 3a  sheep hair [direct AMS] 
Note: Suggested that specularite was stored and transported in ostrich eggshell containers.

Cultural Affiliation: Pastoralist [Doornfontein]
Stratigraphic context and date:Layer 2b Thackeray Exc. 1979 1210±50 [Pta-2779] charcoal
Date Rating:3	
Archaeological Material: decorated ostrich eggshell fragments; ostrich eggshell beads; pottery; sheep/goat [1N].Other organic remains:String, and rope were found in layer 1 at the site [undated] as well as fragments of a woven grass mat. 
Note: Suggested that specularite was stored and transported in ostrich eggshell containers. 

Reference:
1. Gowlett, JA., Hedges RE, Law IA, Perry C.  Radiocarbon dates from the Oxford AMS system: Archaeometry datelist 5. Archaeometry. 1987; 29(1): pp.125-155.
				
2. Humphreys AJ, Thackeray AI. Ghaap and Gariep: Later Stone Age Studies in the Northern Cape. South African Archaeological Society; 1983.</description>
			<styleUrl>#msn_shaded_dot10</styleUrl>
			<Point>
				<coordinates>23.555277778,-27.845833333,0</coordinates>
			</Point>
		</Placemark>
		<Placemark>
			<name>Blinkklipkop [BKK]</name>
			<Snippet maxLines="0"></Snippet>
			<description>Site Reference Number:235
Site Name:Blinkklipkop [BKK]
Type of site:inland prehistoric specularite mine
Country: South Africa, Northern Cape Province
Latitude:-28,30277778
Longitude:23,11666667

Cultural Affiliation:Pastoralist [Doornfontein]
Stratigraphic context and date:layer 5s/t 1150±40[Pta-2835] charcoal; layer 5P 1160±50 [Pta-2840] charcoal 
Date Rating:3
Archaeological Material: ostrich eggshell beads; pottery: 1 spout sherd present and 1 body sherd with stamping. Layer 5b has some rippled sherds, 5d-e also show rippled sherds.All sherds are mineral tempered.Sheep/goat.

Reference:
1. Thackeray AI, Thackeray JF, Beaumont PB. Excavations at the Blinkklipkop specularite mine near Postmasburg, Northern Cape. S Afr Archaeol Bull. 1983 Jun 1:17-25.</description>
			<styleUrl>#msn_shaded_dot10</styleUrl>
			<Point>
				<coordinates>23.116666667,-28.302777778,0</coordinates>
			</Point>
		</Placemark>
		<Placemark>
			<name>Dikbosch [Area B]</name>
			<Snippet maxLines="0"></Snippet>
			<description>Site Reference Number:236
Site Name:Dikbosch [Area B]
Type of site:inland rock shelter
Country: South Africa, Northern Cape Province
Latitude:-28,65222222
Longitude:23,9025

Cultural Affiliation:Pastoralist [Doornfontein]
Stratigraphic context and date: DKB1, Area B, level II, 1720±40 [Pta-3413] charcoal; DKB1, Area B, level III	1570±40 [Pta-3412] charcoal.
Date Rating:3
Archaeological Material:2  ostrich eggshell flask mouth fragments; decorated ostrich eggshell pieces; ostrich eggshell beads.Other organic material:2 pieces of wood and fibre; pottery
Other:Specularite present at site.

Reference:
1. Thackeray AI, Thackeray JF, Beaumont PB. Excavations at the Blinkklipkop specularite mine near Postmasburg, Northern Cape. S Afr Archaeol Bull. 1983 Jun 1:17-25.</description>
			<styleUrl>#msn_shaded_dot10</styleUrl>
			<Point>
				<coordinates>23.9025,-28.652222222,0</coordinates>
			</Point>
		</Placemark>
		<Placemark>
			<name>Little Witkrans</name>
			<Snippet maxLines="0"></Snippet>
			<description>Site Reference Number:238
Site Name:Little Witkrans
Type of site:inland rock shelter
Country: South Africa, Northern Cape Province
Latitude:-27,66111111
Longitude:24,6125

Cultural Affiliation:Pastoralist [Doornfontein]
Stratigraphic contex and date:5-10cm 1490±40 [Pta-2447]charcoal
Date Rating:3
Archaeological Material:decorated ostrich eggshell fragments and 1 ostrich eggshell flask rim piece; ostrich eggshell beads; pottery.

Reference:
1. Thackeray AI, Thackeray JF, Beaumont PB. Excavations at the Blinkklipkop specularite mine near Postmasburg, Northern Cape. S Afr Archaeol Bull. 1983 Jun 1:17-25.</description>
			<styleUrl>#msn_shaded_dot10</styleUrl>
			<Point>
				<coordinates>24.6125,-27.661111111,0</coordinates>
			</Point>
		</Placemark>
		<Placemark>
			<name>Limerock 1</name>
			<Snippet maxLines="0"></Snippet>
			<description>Site Reference Number:239
Site Name:Limerock 1
Type of site:small inland rock shelter
Country: South Africa, Northern Cape Province
Latitude:-28,55027778
Longitude:24,13333333

Cultural Affiliation:Pastoralist [Doornfontein]
Stratigraphic context and date:Level III [PU-C] 1620±50 [Pta-1621] charcoal
Date Rating:3
Archaeological Material:10 decorated ostrich eggshell fragments and 1 undecorated ostrich eggshell flask rim piece; ostrich eggshell beads; pottery; sheep/goat [1M]	Other:Specularite present at site.

Reference:
1. Humphreys AJ, Thackeray AI. Ghaap and Gariep: Later Stone Age Studies in the Northern Cape. South African Archaeological Society; 1983.			

2. Klein RG. Paleoenvironmental and cultural implications of late Holocene archaeological faunas from the Orange Free State and north-central Cape Province, South Africa. S Afr Archaeol Bull. 1979 Jun 1;34(129):34-49.</description>
			<styleUrl>#msn_shaded_dot10</styleUrl>
			<Point>
				<coordinates>24.133333333,-28.550277778,0</coordinates>
			</Point>
		</Placemark>
		<Placemark>
			<name>Limerock 2</name>
			<Snippet maxLines="0"></Snippet>
			<description>Site Reference Number:240
Site Name:Limerock 2
Type of site:large inland rock shelter
Country: South Africa, Northern Cape Province
Latitude:-28,5502777
Longitude:24,13333333

Cultural Affiliation:Pastoralist [Doornfontein]
Stratigraphic context and date:Level IV [PU-A] 1720±40 [Pta-2095] charcoal; Level III [PU-C] 1620±50 [Pta-1621] charcoal.
Date Rating:3
Archaeological Material:7 decorated ostrich eggshell fragments; ostrich eggshell beads; pottery;sheep/goat Note:Specularite present at site.

Reference:
1. Humphreys AJ, Thackeray AI. Ghaap and Gariep: Later Stone Age Studies in the Northern Cape. South African Archaeological Society; 1983.

2. Klein RG. The prehistory of stone age herders in the Cape Province of South Africa. Goodwin Series. 1986 Jun 1:5-12.				
	
3. Klein RG. Paleoenvironmental and cultural implications of late Holocene archaeological faunas from the Orange Free State and north-central Cape Province, South Africa. S Afr Archaeol Bull. 1979 Jun 1;34(129):34-49.</description>
			<styleUrl>#msn_shaded_dot10</styleUrl>
			<Point>
				<coordinates>24.133333333,-28.550277778,0</coordinates>
			</Point>
		</Placemark>
		<Placemark>
			<name>De Hangen</name>
			<Snippet maxLines="0"></Snippet>
			<description>Site Reference Number:242
Site Name:De Hangen
Type of site:cave site
Country: South Africa, Western Cape Province
Latitude:-32,08333333
Longitude:18,86666667

Cultural Affiliation:Hunter-gatherer
Stratigraphic context and date:CARI/6 485±45 [Pta-168]charcoal; CARI/3 380±45 [Pta-125] charcoal
Date Rating:2
Archaeological Material: ostrich eggshell flask mouth pieces. 1 piece  decorated: criss-cross incised; ostrich eggshell beads. Other organic material: modified tortoise carapace bowls and scoops, fibre twine and string and leather. Fibrous twine may have formed the handle of a lugged pot.[Parkington and Poggenpoel 1971: 18]. Pottery:4 lugs, 1 base. Sheep/goat [1N][?], cattle [1N]
Other: 9 fragments of a decorated knife [rounded ellipse shape]. 12 fragments of the outer layer of a fibrous trunk ochre stained and may possibly have been part of cylinder [quiver]. Large quantities of tortoise bones. Seeds,  corms and bulbs found in the deposit.

Reference:
1. Parkington J, Poggenpoel C. Excavations at de Hangen, 1968. S Afr Archaeol Bull. 1971 Aug 1;26(101/102):3-6.			

2. Smith AB. Ideology and hunter/herder archaeology in the South Western Cape. South Afr Fld Archaeol. 1993 Sep 1;2(2):96-104.</description>
			<styleUrl>#msn_shaded_dot10</styleUrl>
			<Point>
				<coordinates>18.866666667,-32.083333333,0</coordinates>
			</Point>
		</Placemark>
		<Placemark>
			<name>Pancho&apos;s Kitchen Midden</name>
			<Snippet maxLines="0"></Snippet>
			<description>Site Reference Number:243
Site Name:Pancho&apos;s Kitchen Midden
Type of site:small rocky overhang site
Country: South Africa, Western Cape Province
Latitude:-32,33944444
Longitude:18,33333333

Cultural Affiliation:LSA [megamidden]
Stratigraphic context and date:Layer 3 2640±60 [Pta-5602]charcoal
Date Rating:2
Archaeological Material:ostrich eggshell beads.

Reference:
1. Jerardino A. Excavations at Pancho&apos;s Kitchen Midden, western Cape coast, South Africa: further observations into the megamidden period. S Afr Archaeol Bull. 1998 Jun 1:16-25.</description>
			<styleUrl>#msn_shaded_dot10</styleUrl>
			<Point>
				<coordinates>18.333333333,-32.339444444,0</coordinates>
			</Point>
		</Placemark>
		<Placemark>
			<name>Mike&apos;s Taylor Midden</name>
			<Snippet maxLines="0"></Snippet>
			<description>Site Reference Number:244
Site Name:Mike&apos;s Taylor Midden
Type of site:coastal shell midden/mound [megamidden]/camp site
Country:South Africa, Western Cape Province
Latitude:-32,335
Longitude:18,31666667

Cultural Affiliation:LSA [megamidden]
Stratigraphic context and date:Spit 12, sq. E5 2820±50 [Pta-3720]charcoal; Spit 10, sq. E3 2460±50 [Pta-3207] charcoal; Unit CAN, sq. E1 2270±25 [Pta-7013]marine shell; DGM, sq. E9 2340±60 [Pta-6693] marine shell; BARN3, sq. E9 2220±60 [Pta-6694] marine shell; FS6b, sq. E9 2160±50 [Pta-6707] marine shell; WS3, Sq. E9 2100±30 [Pta-6683] marine shell; Spit 2, sq. E3 2130±50 [Pta-3641] charcoal; Spit 7, sq. E4 2090±50 [Pta-3659] charcoal; FS3, sq, E9 2070±25 [Pta-6705] marine shell; FS1, Sq. E9 2000±25 [Pta-6690] marine shell; Spit 3, sq. E4 1780±60 [Pta-3640] charcoal; PSS3, sq. E9 1735±30 [Pta-6698] marine shell. 
Date Rating:2
Archaeological Material: ostrich eggshell beads.

Reference:
1. Jerardino A, Yates R. Excavations at Mike Taylor&apos;s Midden: a summary report and implications for a re-characterisation of megamiddens. S Afr Archaeol Bull. 1997 Jun 1:43-51.</description>
			<styleUrl>#msn_shaded_dot10</styleUrl>
			<Point>
				<coordinates>18.316666667,-32.335,0</coordinates>
			</Point>
		</Placemark>
		<Placemark>
			<name>Atlantic Beach 1</name>
			<Snippet maxLines="0"></Snippet>
			<description>Site Reference Number:245
Site Name:Atlantic Beach 1
Type of site:in-situ coastal shell midden
Country: South Africa, Western Cape Province
Latitude:-33,86305556
Longitude:18,50888889

Cultural Affiliation:Pastoralist
Stratigraphic context and date: Lowermost Midden 1825±15 [Pta-7800] marine shell; Top Midden 1800±50 [Pta-7792] marine shell.
Date Rating:3
Archaeological Material:8 undecorated ostrich eggshell flask mouth fragments; ostrich eggshell beads. Pottery: similar to  &apos;Kasteelberg&apos; Spouted Impressed Ware. Although no spouts were recovered at the site; sheep [77N]	
Other: ochre present at site but in smaller quantities compared to Atlantic Beach 3. A substantial number of tortoise bone was recovered from the site, along with small bovids and marine shell.
	
Reference:
1. Sealy J, Maggs T, Jerardino A, Kaplan J. Excavations at Melkbosstrand: variability among herder sites on Table Bay, South Africa. S Afr Archaeol Bull. 2004 Jun 1:17-28.</description>
			<styleUrl>#msn_shaded_dot10</styleUrl>
			<Point>
				<coordinates>18.508888889,-33.863055556,0</coordinates>
			</Point>
		</Placemark>
		<Placemark>
			<name>Atlantic Beach 3</name>
			<Snippet maxLines="0"></Snippet>
			<description>Site Reference Number:246
Site Name:Atlantic Beach 3
Type of site:coastal shell midden
Country: South Africa, Western Cape Province
Latitude:-33,86305556
Longitude:18,50888889

Cultural Affiliation:Pastoralist
Stratigraphic context and date:sq. B14 1490±50 [Pta-8797] marine shell
Date Rating:Filtered
Reason for rating:the midden is not in-situ.
Archaeological Material: 2 undecorated ostrich eggshell flask mouth fragments (1 complete); ostrich eggshell beads; pottery: 3 fragments of lugs were recovered from the site.
Other organic material:1 possible tortoise bowl.

Reference:
1. Sealy J, Maggs T, Jerardino A, Kaplan J. Excavations at Melkbosstrand: variability among herder sites on Table Bay, South Africa. S Afr Archaeol Bull. 2004 Jun 1:17-28.</description>
			<styleUrl>#msn_shaded_dot10</styleUrl>
			<Point>
				<coordinates>18.508888889,-33.863055556,0</coordinates>
			</Point>
		</Placemark>
		<Placemark>
			<name>Grootrif G [GFG]</name>
			<Snippet maxLines="0"></Snippet>
			<description>Site Reference Number:247
Site Name:Grootrif G [GFG]
Type of site:coastal shell midden/mound [megamidden]
Country: South Africa, Western Cape Province
Latitude:-32,1666666
Longitude:18,31222222

Cultural Affiliation:LSA [megamidden]
Stratigraphic context and date:Layer 3 [Megamidden Lens] 2380±60 [Pta-4055] charcoal
Date Rating:Filtered
Reason for rating:no ostrich eggshell reported

Cultural Affiliation:Hunter-gatherer
Stratigraphic context:Layer 1 [Patella Capping] 690±40 [Pta-4070] charcoal
Date Rating:3
Archaeological Material: ostrich eggshell beads. Other organic material: fragment of a tortoise carapace bowl rim. Pottery; sheep [3N] [?]
Other: large amount of tortoise bone and Cape Fur Seal. Collection of tortoises and the hunting and snaring of bovids emphasized during this occupation of the site.	

Reference:
1. Jerardino A. Excavations at a hunter-gatherer site known as&apos; Grootrif G&apos;shell midden, Lamberts Bay, Western Cape Province. S Afr Archaeol Bull. 2007 Dec 1;62(186):162-70.</description>
			<styleUrl>#msn_shaded_dot10</styleUrl>
			<Point>
				<coordinates>18.312222222,-32.166666667,0</coordinates>
			</Point>
		</Placemark>
		<Placemark>
			<name>Dunefield Midden 1 [DFM1]</name>
			<Snippet maxLines="0"></Snippet>
			<description>Site Reference Number:248
Site Name:Dunefield Midden 1 [DFM1]
Type of site:open air coastal midden[s] campsite
Country:South Africa, Western Cape Province
Latitude:-32,30136111
Longitude:18,34833333

Cultural Affiliation:Mixed hunter-gatherer/Pastoralist
Stratigraphic context and date:KIR072 600±40 [Pta-5277] charcoal; ELA010 620±50 [Pta-5276] charcoal; KIR050 640±40 [Pta-5062] charcoal; PET027 650±50 [Pta5280] charcoal; ELA043 680±50 [Pta-4082] charcoal; KIR026 710±45 [Pta-4799] charcoal; FRA052 1130±40 [Pta-5070] marine shell;ELA086 1140±40 [Pta-5011] marine shell; FRA030,580±50 [Pta-5061] charcoal; SHA033 510±40 [Pta-4807] charcoal; FRA026,1240±40 [Pta-5031] marine shell; SHA062 1350±70 [Pta-4801] marine shell.	
Date Rating:2
Archaeological Material:numerous ostrich eggshell flasks present; ostrich eggshell beads. Other organic material:	tortoise carapace used as possible bowls.Pottery:4 nearly complete vessels are lugged, narrow-necked, and have
conical or sub-conical bases. Sheep.
Other: fauna numerically dominated by seal, small bovid and bird [ostrich eggshell].

Reference:
1. Parkington J, Nilssen P, Reeler C, Henshilwood C. Making sense of space at Dunefield Midden Campsite, Western Cape, South Africa. South Afr Fld Archaeol. 1992; 1: 63-70.	
			
2. Cruz-Uribe K, Klein RG. Chew marks and cut marks on animal bones from the Kasteelberg B and Dune Field Midden later Stone Age sites, western Cape Province, South Africa. J Archaeol Sci. 1994 Jan 1;21(1):35-49. Available from https://doi.org/10.1006/jasc.1994.1006.
				
3. Parkington J, Fisher Jr JW, Tonner TW. The fires are contant, the shelters are whims: A feature map of Later Stone Age campsites at the Dunefield Midden site, Westerhn Cape Province, South Africa. S Afr Archaeol Bull. 2009 Dec 1:104-21.	
			
4. Stewart B. Charring patterns on reconstructed ceramics from Dunefield Midden: implications for Khoekhoe vessel form and function. Before Farming. 2005 Jan 1; 1:1-8.	
			
5. Stewart BA. The Dunefield Midden ceramics: technical analysis and placement in the Western Cape sequence. S Afr Archaeol Bull. 2005 Dec 1:103-11.</description>
			<styleUrl>#msn_shaded_dot10</styleUrl>
			<Point>
				<coordinates>18.348333333,-32.301361111,0</coordinates>
			</Point>
		</Placemark>
		<Placemark>
			<name>Connies Limpet Bar (CLB)</name>
			<Snippet maxLines="0"></Snippet>
			<description>Site Reference Number:249
Site Name:Connies Limpet Bar (CLB)
Type of site:small coastal shell midden
Country: South Africa, Western Cape Province
Latitude:-32,31666667
Longitude:18,33333333

Cultural Affiliation:Hunter-gatherer
Stratigraphic context and dating: Spit 1, sq. C6 390±40 [Pta-4020] charcoal
Date Rating:2	
Archaeological Material: cache of 5 ostrich eggshell undecorated flask; pottery.

Reference:
1. Jerardino A, Horwitz LK, Mazel A, Navarro R. Just before Van Riebeeck: glimpses into terminal LSA lifestyle at Connies Limpet Bar, west coast of South Africa. S Afr Archaeol Bull. 2009 Jun 1;64(189):75-86.</description>
			<styleUrl>#msn_shaded_dot10</styleUrl>
			<Point>
				<coordinates>18.333333333,-32.316666667,0</coordinates>
			</Point>
		</Placemark>
		<Placemark>
			<name>Borrow Pit Midden (BPM)</name>
			<Snippet maxLines="0"></Snippet>
			<description>Site Reference Number:250
Site Name:Borrow Pit Midden (BPM)
Type of Site:coastal open shell midden
Country:South Africa, Western Cape Province
Latitude:-32,51666667
Longitude:18,51666667

Cultural Affiliation:Hunter-gatherer
Stratigraphic context and date:Main Horizon (MH)	640±50 [Pta-4023] charcoal
Date Rating:Filtered
Archaeological Material:two refitted undecorated sherds with red-to-brown surface.

Reference:
1. Jerardino A, Dewar G, Navarro R. Opportunistic subsistence strategies among late Holocene coastal hunter-gatherers, Elands Bay, South Africa. J Island and Coastal Archaeol. 2009 May 1;4(1):37-60.</description>
			<styleUrl>#msn_shaded_dot10</styleUrl>
			<Point>
				<coordinates>18.516666667,-32.516666667,0</coordinates>
			</Point>
		</Placemark>
		<Placemark>
			<name>Hailstone Midden [HSM]</name>
			<Snippet maxLines="0"></Snippet>
			<description>Site Reference Number:251
Site Name:Hailstone Midden [HSM]
Type of site: coastal shell midden	
Country: South Africa, Western Cape Province
Latitude:-32,34639444
Longitude:18,36596944

Cultural Affiliation:Hunter-gatherer
Stratigraphic context and date:Layer 4 [GBS/PS] 990±60 [Pta-4018] charcoal; 910±40 [Pta-4626]charcoal.
Date Rating:Filtered
Reason for rating:post-depositional disturbance at site.
Archaeological Material:1/2 undecorated ostrich eggshell container; ostrich eggshell beads, pottery.

Reference:
1. Noli D. Results of the 1986 excavation at Hailstone midden (HSM), Eland&apos;s Bay, western Cape province. S Afr Archaeol Bull. 1988 Jun 1:43-8.</description>
			<styleUrl>#msn_shaded_dot10</styleUrl>
			<Point>
				<coordinates>18.365969444,-32.346394444,0</coordinates>
			</Point>
		</Placemark>
		<Placemark>
			<name>Kreeftebaai [KTB]</name>
			<Snippet maxLines="0"></Snippet>
			<description>Site Reference Number:256
Site Name:Kreeftebaai [KTB]
Type of site:dense concentration of shel
Country: South Africa, Western Cape Province
Latitude:-33,13444444
Longitude:17,98472222

Cultural Affiliation:unspecified LSA group
Stratigraphic context and date:DBHLWCS, sq. E6	970±50 [Pta-5517] charcoal
Date Rating:3
Archaeological Material: ostrich eggshell, pottery:a drilled hole possibly used for suspension; cattle [2N]

Reference:
1. Smith AB, Sadr K, Gribble J, Yates R. Excavations in the south-western Cape, South Africa, and the archaeological identity of prehistoric hunter-gatherers within the last 2000 years. S Afr Archaeol Bull. 1991 Dec 1:71-91.</description>
			<styleUrl>#msn_shaded_dot10</styleUrl>
			<Point>
				<coordinates>17.984722222,-33.134444444,0</coordinates>
			</Point>
		</Placemark>
		<Placemark>
			<name>Deurspring 16 [DSP16]</name>
			<Snippet maxLines="0"></Snippet>
			<description>Site Reference Number:255
Site Name:Deurspring 16 [DSP16]
Type of site:coastal open shell midden
Country: South Africa, Western Cape Province
Latitude:-32,01333333
Longitude:18,29549167

Cultural Affiliation:LSA
Stratigraphic context and date:Layer 1 [Unit ML sq. KII 50 - 120mm depth] 2760±45 [Pta-7129] marine shell
Date Rating:2
Archaeological Material:0.8, unfinished ostrich eggshell bead.

Reference:
1. Jerardino A, Kaplan J, Navarro R, Nilssen P. Filling in the gaps and testing past scenarios on the central West Coast: hunter-gatherer subsistence and mobility at&apos;Deurspring 16&apos;shell midden, Lamberts Bay, South Africa. S Afr Archaeol Bull. 2016 Jun 1:71-86.</description>
			<styleUrl>#msn_shaded_dot10</styleUrl>
			<Point>
				<coordinates>18.295491667,-32.013333333,0</coordinates>
			</Point>
		</Placemark>
		<Placemark>
			<name>Tortoise Cave</name>
			<Snippet maxLines="0"></Snippet>
			<description>Site Reference Number:257
Site Name:Tortoise Cave
Type of site:small coastal rock shelter
Country: South Africa, Western Cape Province
Latitude:-32,32694444
Longitude:18,36027778

Cultural Affiliation:unspecified LSA group
Stratigraphic context and date: Layer 3b 1800±50 [Pta-5616] charcoal; Layer 3b 1780±50 [Pta-5615] charcoal; 
Date Rating:2	
Archaeological Material: 2 ostrich eggshell flask mouth fragments; ostrich eggshell beads. Pottery: 2 sherds were recovered from this level and may be considered intrusive to layer from above.

Cultural Affiliation:unspecified LSA group
Stratigraphic context and date:Layer 3a 1680±50 [Pta-3312] charcoal; Layer 3a 1620±50 [Pta-3310]charcoal; Layer 3a 1610±50 [Pta-3311] charcoal; Layer 3a 1590±50 [Pta-5817] charcoal; Layer 2b 1580±50 [Pta-3309] charcoal; Layer 2a 1660±45 [Pta-5855] charcoal.
Date Rating:2
Archaeological Material:2 undecorated ostrich eggshell flask mouth fragments [layer 2b and 2a]; ostrich eggshell beads. Other organic material:fibre cordage [two strands twisted]. Some appear to be knotted. Pottery:undecorated. Sheep [50N]
Other:Cape Fur Seal and marine shellfish prominent in pottery and livestock levels.	

Cultural Affiliation:unspecified LSA group
Stratigraphic context and date:Layer 1a 760±50 [Pta-3600] restoid seeds
Date Rating:2	
Archaeological Material: ostrich eggshell beads. Other organic material: twine/cordage [two strands twisted]. Some of the twine is knotted and includes part of a rolled up woven mat [±110mm long]. A wad of grass tightly bound together with thinner pieces of twine to form a curved cylinder, perhaps part of a handle. A single piece of leather. Pottery; sheep [14N]

Reference:
1. Jerardino, AMS. Changing social landscapes of the western Cape coast of southern Africa over the last 4500 years (Doctoral dissertation). Cape Town: University of Cape Town; 1996.

2. Robey T. The stratigraphic and cultural sequence at Tortoise Cave, Verlorenvlei. In Papers in the prehistory of the western Cape, South Africa. Oxford: British Archaeological Reports 332; 1987. p. 294-325.</description>
			<styleUrl>#msn_shaded_dot1</styleUrl>
			<Point>
				<coordinates>18.360277778,-32.326944444,0</coordinates>
			</Point>
		</Placemark>
		<Placemark>
			<name>Steenbokfontein</name>
			<Snippet maxLines="0"></Snippet>
			<description>Site Reference Number:258a
Site Name:Steenbokfontein
Type of site:coastal cave site
Country: South Africa,Western Cape Province
Latitude:-32.16166667
Longitude:18.33333333

Cultural Affiliation:LSA	
Stratigraphic context and date:layer 3 [bottom] 2690±60 [Pta-6134] charcoal; layer 3 [top] 2490±50 [Pta-6505]; Layer 2 2360±45 [Pta-6498] microfauna twigs; Layer 1 [lowermost unit] 2200±50 [Pta-6424] charcoal; Layer 1 [topmost unit] 2200±60 [Pta-6136] charcoal.	
Date Rating:2	
Archaeological Material: undecorated ostrich eggshell container rim fragment and decorated ostrich eggshell pieces; ostrich eggshell beads. Other organic material: pieces of twine/cordage.

Reference:
1. Jerardino A, Yates R. Preliminary results from excavations at Steenbokfontein Cave: implications for past and future research. S Afr Archaeol Bull. 1996 Jun 1:7-16.
				
2. Jerardino, AMS. Changing social landscapes of the western Cape coast of southern Africa over the last 4500 years (Doctoral dissertation). Cape Town: University of Cape Town; 1996.</description>
			<styleUrl>#msn_shaded_dot10</styleUrl>
			<Point>
				<coordinates>18.333333333,-32.161666667,0</coordinates>
			</Point>
		</Placemark>
		<Placemark>
			<name>SAM-AP 6314</name>
			<Snippet maxLines="0"></Snippet>
			<description>Site Reference Number:258b
Site Name:SAM-AP 6314
Type of site:coastal human burial
Country: South Africa, Western Cape Province
Latitude:-32.13583333
Longitude:18.30805556

Cultural Affiliation:LSA
Stratigraphic context and date:burial 2445±50 [OxA-6219] human bone 
Date Rating:1
Archaeological material: twine in direct association with burial	

Reference:
1. Sealy JC, van der Merwe NJ. Social, spatial and chronological patterning in marine food use as determined by δ13C measurements of Holocene human skeletons from the south-western Cape, South Africa. World Archaeol. 1988; 20(1):87– 102.	
			
2. Lazarides M. Temporal, spatial and structural analysis of LSA burials in the Western Cape province, South Africa (Dissertation MSc). Johannesburg: University of the Witwatersrand.</description>
			<styleUrl>#msn_shaded_dot10</styleUrl>
			<Point>
				<coordinates>18.308055556,-32.135833333,0</coordinates>
			</Point>
		</Placemark>
		<Placemark>
			<name>Grootrif B</name>
			<Snippet maxLines="0"></Snippet>
			<description>Site Reference Number:260
Site Name:Grootrif B
Type of site: large coastal open shell midden
Country: South Africa, Western Cape Province
Latitude:-32.16666667
Longitude:18.31222222

Cultural Affiliation:LSA [megamidden]
Stratigraphic context and date: Sampe E test pit 2700±60 [Pta-4068] charcoal; Sample D test pit 2620±50 [Pta-4067]; Sample B test pit 2320±70 [Pta-4098] charcoal marine shell; Sample A test pit 2190±60 [Pta-4081] charcoal.
Rating: filtered
Reason: archaeological material not reported in its entirety.									
Reference:
1. Jerardino, AMS. Changing social landscapes of the western Cape coast of southern Africa over the last 4500 years (Doctoral dissertation). Cape Town: University of Cape Town; 1996.</description>
			<styleUrl>#msn_shaded_dot10</styleUrl>
			<Point>
				<coordinates>18.312222222,-32.166666667,0</coordinates>
			</Point>
		</Placemark>
		<Placemark>
			<name>Grootrif D</name>
			<Snippet maxLines="0"></Snippet>
			<description>Site Reference Number:261
Site Name:Grootrif D
Type of site:large coastal open shell midden
Country:South Africa, Western Cape Province
Latitude:-32.16666667
Longitude:18.31222222

Cultural Affiliation:LSA [megamidden]
Stratigraphic context and date:Unit 8 test pit 2540±50 [Pta-4083]	charcoal; Unit 4 test pit 2470±60 [Pta-4085] charcoal; Unit 1 test pit 2290±50 [Pta-4075] charcoal.
Rating: Filtered
Reason: material not reported in its entirety.	

Reference:
1. Jerardino, AMS. Changing social landscapes of the western Cape coast of southern Africa over the last 4500 years (Doctoral dissertation). Cape Town: University of Cape Town; 1996.</description>
			<styleUrl>#msn_shaded_dot10</styleUrl>
			<Point>
				<coordinates>18.312222222,-32.166666667,0</coordinates>
			</Point>
		</Placemark>
		<Placemark>
			<name>Cape Deseada Midden</name>
			<Snippet maxLines="0"></Snippet>
			<description>Site Reference Number:262
Site Name:Cape Deseada Midden
Type of site: large coastal open shell midden
Country: South Africa, Western Cape Province
Latitude:-32.31666667
Longitude:18.31388889

Cultural Affiliation:LSA [megamidden]
Statigraphic context and date:shell lens 2 [test pit 2] 2500±50 [Pta-5919] marine shell, hell lens 2 [test pit 1]	2450±50 [Pta-5918] marine shell.
Rating: Filtered
Reason: no ostrich eggshell reported.

Reference:
1. Jerardino, AMS. Changing social landscapes of the western Cape coast of southern Africa over the last 4500 years (Doctoral dissertation). Cape Town: University of Cape Town; 1996.</description>
			<styleUrl>#msn_shaded_dot10</styleUrl>
			<Point>
				<coordinates>18.313888889,-32.316666667,0</coordinates>
			</Point>
		</Placemark>
		<Placemark>
			<name>Railway Midden</name>
			<Snippet maxLines="0"></Snippet>
			<description>Site Reference Number:263
Site Name:Railway Midden
Type of site:coastal megamidden
Country: South Africa, Western Cape
Latitude:-32.33333333
Longitude:18.31833333

Cultural Affiliation:LSA [megamidden]
Stratigraphic context and date:lens [test pit 1] 2450±50 [Pta-5917] marine shell; lens [test pit 2] 2400±40 [Pta-3916]	marine shell.  
Rating: Filtered
Reason:ostrich eggshell not reported.

Reference:
1. Jerardino, AMS. Changing social landscapes of the western Cape coast of southern Africa over the last 4500 years (Doctoral dissertation). Cape Town: University of Cape Town; 1996.</description>
			<styleUrl>#msn_shaded_dot10</styleUrl>
			<Point>
				<coordinates>18.318333333,-32.333333333,0</coordinates>
			</Point>
		</Placemark>
		<Placemark>
			<name>Public Resort</name>
			<Snippet maxLines="0"></Snippet>
			<description>Site Reference Number:266
Site Name:Public Resort
Type of site:coastal shell midden
Country:South Africa, Western Cape Province
Latitude:-32.330125
Longitude:24.5

Cultural Affiliation:LSA [megamidden]
Stratigraphic context and date:Sounding 2610±50 [Pta-4040] marine shell; 2570±60 [Pta-4022]charcoal
Rating: Filtered
Reason: ostrich eggshell not reported.

Reference:
1. Jerardino A. Large shell middens and hunter-gatherer resource intensification along the West Coast of South Africa: the Elands Bay case study. J Island and Coastal Archaeol. 2012 Jan 1;7(1):76-101.</description>
			<styleUrl>#msn_shaded_dot10</styleUrl>
			<Point>
				<coordinates>18.390138889,-32.330125,0</coordinates>
			</Point>
		</Placemark>
		<Placemark>
			<name>Diepkloof Rock Shelter</name>
			<Snippet maxLines="0"></Snippet>
			<description>Site Reference Number:267
Site Name:Diepkloof Rock Shelter
Type of site:large coastal rock shelter
Country: South Africa, Western Cape Province
Latitude:-32.39139722
Longitude:18.457625

Cultural Affiliation:Hunter-gatherer mix pastoralist
Stratigraphic context and date: Main Ash Concentration 1590±45 [GaK-4595] charcoal; 
Date Rating:2
Archaeological Material:ostrich eggshell beads, pottery: 1 possible spout fragment; sheep [65N total at site]

Cultural Affiliation:Hunter-gatherer
Stratigraphic context and date: Grass Unit [Grass Bedding] 1050±85 [GaK-4597] charcoal; 900±50 [Pta-1056]	charcoal; 390±30 [Pta-1055] charcoal.
Date Rating:2
Archaeological Material: ostrich eggshell beads; other organic material: leather; string or fibre knots; pottery:	Cape Coastal Ware; sheep [65N total at site]	

Reference:
1. Parkington J, Poggenpoel C, Hall M. Diepkloof rock shelter. In Papers in the prehistory of the western Cape, South Africa. Oxford: British Archaeological Reports;1987 (332). p. 269-293.</description>
			<styleUrl>#msn_shaded_dot10</styleUrl>
			<Point>
				<coordinates>18.457625,-32.391397222,0</coordinates>
			</Point>
		</Placemark>
		<Placemark>
			<name>Renbaan Cave</name>
			<Snippet maxLines="0"></Snippet>
			<description>Site Reference Number:268
Site Name:Renbaan Cave
Type of site: inland rock shelter	
Country: South Africa, Western Cape Province
Latitude: -32.23333333
Longitude:18.86666667

Cultural Affiliation:hunter-gatherer
Stratigraphic context and date:Ash Deposits (AD)	1910±60 [Pta-3783] charcoal; Bedding Units (BU)	1150±50 [Pta-3768] charcoal.
Date Rating:3
Achaeological Material: ostrich eggshell beads. Other organic material: complete tortoise carapace bowl, string, leather. Some thick, twisted fibre. Pottery.

Reference:
1. Kaplan J. Settlement and subsistence at Renbaan Cave. In  Parkington J, Hall M editors. Papers in the prehistory of the Western Cape, South Africa. Oxford: British Archaeological Reports (BAR); 1987 332. p. 350-372.</description>
			<styleUrl>#msn_shaded_dot10</styleUrl>
			<Point>
				<coordinates>18.866666667,-32.233333333,0</coordinates>
			</Point>
		</Placemark>
		<Placemark>
			<name>Boomplaas</name>
			<Snippet maxLines="0"></Snippet>
			<description>Site Reference Number:269
Site Name:Boomplaas
Type of site:inland rock shelter	
Country: South Africa, Western Cape Province
Latitude:-33.38333333
Longitude:22.18333333

Cultural Affiliation:Hunter-gatherer livestock-keeper
Stratigraphic context and date:BLD2 member Hearth sq. I14 1700±55 [UW-338] charcoal; DGL Member	1630±50 [UW-337] charcoal; Top of BLD2 member [stone lined hearth] [Second date for BLD2 Herder level]	1510±75 [Uw-307] charcoal
Date Rating:2
Archaeological Material: decorated ostrich eggshell and the rim piece of an ostrich eggshell container from BLD2a [herder level]; ostrich eggshell beads; pottery:at least one bowl may be represented but the majority of the sherds appear to come from wide-mouthed pots. No lugs or bosses were found; sheep	
Note: There is no marked change in the lithic component of the assemblages between the pre-herder BLD levels and the herder levels BLD2 and 2a and lower DGL.   3. Incised and decorated bone tube recovered from DGL [parallel incisions].

Reference:
1. Deacon HJ, Deacon J, Brooker M, Wilson ML. The evidence for herding at Boomplaas Cave in the southern Cape, South Africa. S Afr Archaeol Bull. 1978 Jun 1:39-65.
				
2. Klein RG. A preliminary report on the larger mammals from the Boomplaas Stone Age cave site, Cango Valley, Oudtshoorn District, South Africa. S Afr Archaeol Bull. 1978 Jun 1;33(127):66-75.</description>
			<styleUrl>#msn_shaded_dot10</styleUrl>
			<Point>
				<coordinates>22.183333333,-33.383333333,0</coordinates>
			</Point>
		</Placemark>
		<Placemark>
			<name>Paternoster</name>
			<Snippet maxLines="0"></Snippet>
			<description>Site Reference Number:270
Site Name:Paternoster
Type of site:coastal shell midden
Country: South Africa, Western Cape Province
Latitude:-32.8
Longitude:17.88333333

Cultural Affiliation:unspecified LSA group
Stratigraphic context and date:Layer 1 870±50 [Pta-1616] charcoal.
Date Rating:2	
Archaeological Material: pottery

Reference:
1. Robertshaw PT. Excavations at Paternoster, south-western Cape. S Afr Archaeol Bull. 1977 Jun 1:63-73.</description>
			<styleUrl>#msn_shaded_dot10</styleUrl>
			<Point>
				<coordinates>17.883333333,-32.8,0</coordinates>
			</Point>
		</Placemark>
		<Placemark>
			<name>Bonteberg Shelter</name>
			<Snippet maxLines="0"></Snippet>
			<description>Site Reference Number:271
Site Name:Bonteberg Shelter
Type of site:small rock shelter
Country: South Africa, Western Cape Province
Latitude:-34.2
Longitude:18.38333333

Cultural Affiliation:Hunter-gatherer
Stratigraphic context and date:-	2050±95 [SR-166] marine shell
Rating:3
Archaeological Material: ostrich eggshell beads, pottery: internally reinforced horizontally pierced lug, another broken lug. Typical of Cape  Coastal Pottery.

Reference:
1. Maggs T, Speed E. Bonteberg shelter. S Afr Archaeol Bull. 1967: 80-93.
				
2. Grindley JR, Speed E, Maggs T. The age of the Bonteberg shelter deposits, Cape Peninsula. S. Afr. archaeol. Bull. 1970 Jun 1;25(97):1.</description>
			<styleUrl>#msn_shaded_dot10</styleUrl>
			<Point>
				<coordinates>18.383333333,-34.2,0</coordinates>
			</Point>
		</Placemark>
		<Placemark>
			<name>Blombosfontein 7 [BBF7]</name>
			<Snippet maxLines="0"></Snippet>
			<description>Site Reference Number:273
Site Name:Blombosfontein 7 [BBF7]
Type of site:open-air shell midden
Country:South Africa, Western Cape Province
Latitude:-34.41508333
Longitude:21.22003611

Cultural Affiliation:LSA
Stratigraphic context and date:Unit 7/4HL3, sq. B2 3170±25 [Pta-6183]shell; Unit 7/1YSL, sq. B2	3110±50 [Pta-6179] shell.
Date Rating:2
Archaeological Material: ostrich eggshell beads.	
					
Reference:
1. Henshilwood CS. Holocene prehistory of the southern Cape, South Africa: excavations at Blombos Cave and the Blombosfontein Nature Reserve. Oxford: Archaeopress; 2008 Dec 31.</description>
			<styleUrl>#msn_shaded_dot10</styleUrl>
			<Point>
				<coordinates>21.220036111,-34.415083333,0</coordinates>
			</Point>
		</Placemark>
		<Placemark>
			<name>Blombosfontein 9 [BBF9]</name>
			<Snippet maxLines="0"></Snippet>
			<description>Site Reference Number:274
Site Name:Blombosfontein 9 [BBF9]
Type of site:small rock shelter
Country: South Africa, Western Cape Province
Latitude:-34.41469722
Longitude:21.22003611

Cultural Affiliation:unspecified LSA group
Stratigraphic context and date:Unit OH, sq. A2 480±45 [Pta-6187] charcoal; 940±50 [Pta-6248] shell.
Date Rating:3
Archaeological Material: ostrich eggshell, pottery:possible pointed base.

Reference:
1. Henshilwood CS. Holocene prehistory of the southern Cape, South Africa: excavations at Blombos Cave and the Blombosfontein Nature Reserve. Oxford: Archaeopress; 2008 Dec 31.</description>
			<styleUrl>#msn_shaded_dot10</styleUrl>
			<Point>
				<coordinates>21.220036111,-34.414697222,0</coordinates>
			</Point>
		</Placemark>
		<Placemark>
			<name>Blombos Cave [BBC]</name>
			<Snippet maxLines="0"></Snippet>
			<description>Site Reference Number:275
Site Name:Blombos Cave [BBC]
Type of site:coastal cave site
Country: South Africa, Western Cape Province
Latitude:-34.41576389
Longitude:21.22359444

Cultural Affiliation:Herder
Stratigraphic context and date: 2340±50 [Pta-6247] marine shell; 1960±50 [OxA-4543] sheep; 1880±55 [OxA-4544] sheep.
Date Rating:1
Archaeological Material: ostrich eggshell beads; pottery, sheep.
Organic Remains: string [possibly used for beads][not included in mapping].

Reference:
1. Henshilwood CS. Holocene prehistory of the southern Cape, South Africa: excavations at Blombos Cave and the Blombosfontein Nature Reserve. Oxford: Archaeopress; 2008 Dec 31.</description>
			<styleUrl>#msn_shaded_dot10</styleUrl>
			<Point>
				<coordinates>21.223594444,-34.415763889,0</coordinates>
			</Point>
		</Placemark>
		<Placemark>
			<name>Geelbeck Dunes [SHELLY]</name>
			<Snippet maxLines="0"></Snippet>
			<description>Site Reference Number:277d
Site Name:Geelbeck Dunes [SHELLY]
Type of site:coastal midden sites
Country: South Africa, Western Cape Province
Latitude:-33.18864722
Longitude:18.15891667

Cultural affiliation:LSA [megamidden]
Stratigraphic context and date:SHELLY1 2465±25 [KIA-17757] small oes bead 	
Rating:1
Archaeological Material:ostrich eggshell beads.

Reference:
1. Kandel AW, Conard NJ. Production sequences of ostrich eggshell beads and settlement dynamics in the Geelbek Dunes of the Western Cape, South Africa. J Archaeol Sci. 2005 Dec 1;32(12):1711-21. Available from https://doi.org/10.1016/j.jas.2005.05.010</description>
			<styleUrl>#msn_shaded_dot10</styleUrl>
			<Point>
				<coordinates>18.158916667,-33.188647222,0</coordinates>
			</Point>
		</Placemark>
		<Placemark>
			<name>Geelbeck Dunes [POTTERY]</name>
			<Snippet maxLines="0"></Snippet>
			<description>Site Reference Number:277e
Site Name:Geelbeck Dunes [POTTERY]
Type of site:coastal open midden sites
Country: South Africa, Western Cape Province
Latitude:-33.18864722
Longitude:18.15891667

Cultural Affiliation:LSA [megamidden]
Stratigraphic context and date:POTTERY1 2500±25 [KIA-17761]OES small bead
Date Rating:2
Archaeological Material: ostrich eggshell beads.

Reference:
1. Kandel AW, Conard NJ. Production sequences of ostrich eggshell beads and settlement dynamics in the Geelbek Dunes of the Western Cape, South Africa. J Archaeol Sci. 2005 Dec 1;32(12):1711-21. Available from https://doi.org/10.1016/j.jas.2005.05.010</description>
			<styleUrl>#msn_shaded_dot10</styleUrl>
			<Point>
				<coordinates>18.158916667,-33.188647222,0</coordinates>
			</Point>
		</Placemark>
		<Placemark>
			<name>Geelbeck Dunes [NORA]</name>
			<Snippet maxLines="0"></Snippet>
			<description>Site Reference Number: 277f
Site Name:Geelbeck Dunes [NORA]
Type of site:coastal open midden sites
Country: South Africa, Western Cape Province
Latitude:-33.18864722
Longitude:18.15891667

Cultural Affiliation:LSA [megamidden]
Stratigraphic context and date:NORA1 2580±25 [KIA-17755] OES small bead preform
Date Rating:2
Archaeological Material: ostrich eggshell beads.

Reference:
1. Kandel AW, Conard NJ. Production sequences of ostrich eggshell beads and settlement dynamics in the Geelbek Dunes of the Western Cape, South Africa. J Archaeol Sci. 2005 Dec 1;32(12):1711-21. Available from https://doi.org/10.1016/j.jas.2005.05.010</description>
			<styleUrl>#msn_shaded_dot10</styleUrl>
			<Point>
				<coordinates>18.158916667,-33.188647222,0</coordinates>
			</Point>
		</Placemark>
		<Placemark>
			<name>SAM-AP 6031</name>
			<Snippet maxLines="0"></Snippet>
			<description>Site Reference Number:277g
Site Name:SAM-AP 6031 
Type of site:coastal human burial site
Country: South Africa, Western Cape Province
Latitude:-33.17722222
Longitude:17.96555556

Cultural Affiliation:LSA burial
Stratigraphic context and date: burial 2560±50 [Pta-4814] human bone
Date Rating: 2
Archaeological Material:fibre string.

Reference:
1. Lazarides M. Temporal, spatial and structural analysis of LSA burials in the Western Cape province, South Africa (Dissertation MSc). Johannesburg: University of the Witwatersrand.</description>
			<styleUrl>#msn_shaded_dot10</styleUrl>
			<Point>
				<coordinates>17.99989428594053,-33.14010043939811,0</coordinates>
			</Point>
		</Placemark>
		<Placemark>
			<name>Bakoond [BK]</name>
			<Snippet maxLines="0"></Snippet>
			<description>Site Reference Numer:279
Site Name:Bakoond [BK]
Type of site:coastal shell midden
Country: South Africa, Western Cape Province
Latitude:-33.36502222
Longitude:18.16476944

Cultural Affiliation:LSA [megamidden]
Stratigraphic context and date:BK I, Spit 1, sq. F9 2800±30 [UGAMS-3064] marine shell
Date Rating:3
Archaeological Material: ostrich eggshell beads

Cultural Affiliation: Hunter-gatherer
Stratigraphic context and date:BKI, Spit 4, sq. F9	2030±50 [Beta-233919] marine shell	
Date Rating:Filtered: despite the limited evidence for disturbance, the reversed dates for the upper deposits suggest some mixing of old and young shell.
Archaeological Material: single undecorated ostrich eggshell mouth fragment; ostrich eggshell beads, pottery.

Reference:
1. Orton J. Hunters or herders? Evidence from the cultural assemblages at Bakoond, Western Cape, South Africa. Before Farming. 2009 Jan 1;2009(4):1-6.</description>
			<styleUrl>#msn_shaded_dot10</styleUrl>
			<Point>
				<coordinates>18.164769444,-33.365022222,0</coordinates>
			</Point>
		</Placemark>
		<Placemark>
			<name>Simon se Klip [SSK]</name>
			<Snippet maxLines="0"></Snippet>
			<description>Site Reference Number:280
Site Name:Simon se Klip [SSK]
Type of site:stone walling site hill top
Country: South Africa, Western Cape Province
Latitude:-32.16166667
Longitude:18.33333333

Cultural Affiliation:Pastoralist [single occupation AD820]
Stratigraphic context and date: sq. F9 1440±60 [GX-32343] marine shell; sq. F5 1310±60 [GX-32342] marine shell; 	sq. F2 1210±60 [GX-32241] marine shell.
Date Rating:3
Archaeological Material: pottery: possibly be part of a spout rim. 
Other:mostly marine shell and tortoise remains in the faunal assemblage.

Reference:
1. Jerardino A, Maggs T. Simon se Klip at Steenbokfontein: the settlement pattern of a built pastoralist encampment on the west coast of South Africa. S Afr Archaeol Bull. 2007 Dec 1:104-14.</description>
			<styleUrl>#msn_shaded_dot10</styleUrl>
			<Point>
				<coordinates>18.333333333,-32.161666667,0</coordinates>
			</Point>
		</Placemark>
		<Placemark>
			<name>Witklip [WK]</name>
			<Snippet maxLines="0"></Snippet>
			<description>Site Reference Number:281
Site Name:Witklip [WK]
Type of site:small coastal rock shelter
Country: South Africa, Western Cape Province
Latitude:-32.91694444
Longitude: 17.98361111

Cultural Affiliation:Hunter-gatherer
Stratigraphic context and date:Unit 3 [Hearth below Light Brown Soil] 1860±50 [Pta-4609] charcoal; Unit 3 [Grey Ashy Soil with Shell] 1380±50 [Pta-4608] charcoal; Unit 1 [Orange Loam, sq. I1] 500±50 [Pta-5469] charcoal.	
Date Rating:2
Archaeological Material: ostrich eggshell water container; ostrich eggshell beads, pottery.

Reference:
1. Smith AB, Sadr K, Gribble J, Yates R. Excavations in the south-western Cape, South Africa, and the archaeological identity of prehistoric hunter-gatherers within the last 2000 years. S Afr Archaeol Bull. 1991 Dec 1:71-91.</description>
			<styleUrl>#msn_shaded_dot10</styleUrl>
			<Point>
				<coordinates>17.983611111,-32.916944444,0</coordinates>
			</Point>
		</Placemark>
		<Placemark>
			<name>Drie Susters Main [DSM]</name>
			<Snippet maxLines="0"></Snippet>
			<description>Site Reference Number:282
Site Name:Drie Susters Main [DSM]
Type of site:dense concentrated shell midden
Country: South Africa, Western Cape Province
Latitude:-33.10083333
Longtitude:18.00055556

Stratigraphic context and date:	Bottom of sq. C6 1050±60 [Pta-5478] charcoal
Date Rating:3	
Archaeological Material: ostrich eggshell beads; pottery.

Reference:
1. Smith AB, Sadr K, Gribble J, Yates R. Excavations in the south-western Cape, South Africa, and the archaeological identity of prehistoric hunter-gatherers within the last 2000 years. S Afr Archaeol Bull. 1991 Dec 1:71-91.</description>
			<styleUrl>#msn_shaded_dot10</styleUrl>
			<Point>
				<coordinates>18.000555556,-33.100833333,0</coordinates>
			</Point>
		</Placemark>
		<Placemark>
			<name>Vlaeberg</name>
			<Snippet maxLines="0"></Snippet>
			<description>Site Reference Number:283
Site Name:Vlaeberg
Type of site:open-air site
Country: South Africa, Western Cape Province
Latitude:-33.10138889
Longitude:18.00111111

Stratigraphic context and date:	V1-1 520±45 [Pta-5473] charcoal; V1-3 520±45 [Pta-5520] charcoal.
Date Rating:Filtered [disturbed site]
Archaeological Material: ostrich eggshell beads; pottery: part of a spout.
	
Reference:
1. Smith AB, Sadr K, Gribble J, Yates R. Excavations in the south-western Cape, South Africa, and the archaeological identity of prehistoric hunter-gatherers within the last 2000 years. S Afr Archaeol Bull. 1991 Dec 1:71-91.</description>
			<styleUrl>#msn_shaded_dot10</styleUrl>
			<Point>
				<coordinates>18.001111111,-33.101388889,0</coordinates>
			</Point>
		</Placemark>
		<Placemark>
			<name>Voelvlei</name>
			<Snippet maxLines="0"></Snippet>
			<description>Site Reference Number:284
Site Name:Voelvlei
Type of site:inland large boulder site
Country: South Africa, Western Cape Province
Latitude:-33.4
Longitude:19.06694444

Stratigraphic context and date:Middle Unit [Charcoal layer] 420±40 [Pta-5527] charcoal; Top Unit [Loose Grey]	373±21 [Pta-5547] charcoal.
Date Rating:3	
Archaeological Material: ostrich eggshell container fragments; ostrich eggshell beads; fragment of pierced lug. 
	
Reference:
1. Smith AB, Sadr K, Gribble J, Yates R. Excavations in the south-western Cape, South Africa, and the archaeological identity of prehistoric hunter-gatherers within the last 2000 years. S Afr Archaeol Bull. 1991 Dec 1:71-91.</description>
			<styleUrl>#msn_shaded_dot10</styleUrl>
			<Point>
				<coordinates>19.066944444,-33.4,0</coordinates>
			</Point>
		</Placemark>
		<Placemark>
			<name>KBD</name>
			<Snippet maxLines="0"></Snippet>
			<description>Site Reference Number:285c
Site Name:KBD (part of Kasteelberg Complex)
Type of site:inland open air occupation site
Country: South Africa, Western Cape Province
Latitude:-32.79575278
Longitude:17.96759444
	
Cultural Affiliation:Pastoralist	
Stratigraphic context and date:1780±70 [Pta-9134]marine shell; 1730±50 [Pta-9076] marine shell	
Date Rating:3
Archaeological Material:ostrich eggshell beads, pottery (SPINC):1 spout.

Reference:
1. Sadr K. Radiocarbon dates, stone tools and the origin of herding on the West Coast of South Africa. Frankfurt: Africa Magna Verlag; 2014 Aug 12.</description>
			<styleUrl>#msn_shaded_dot10</styleUrl>
			<Point>
				<coordinates>17.967594444,-32.795752778,0</coordinates>
			</Point>
		</Placemark>
		<Placemark>
			<name>KBDe</name>
			<Snippet maxLines="0"></Snippet>
			<description>Site Reference Number:285d
Site Name:KBDe (part of Kasteelberg Complex)
Type of site:open air site located on hilltop
Country: South Africa, Western Cape Province
Latitude:-32.79575278
Longitude:17.96759444

Cultural Affiliation:Pastoralist	
Stratigraphic context and date: level 12 1760±50 [Pta-8095] marine shell; level 14	1650±60 [Pta-8093]	marine shell; level 8 1690±50 [Pta-8092] marine shell; level 4 1690±50 [Pta-8091]	marine shell; level 1	1570±50 [Pta-8090] marine shell; level 3 1550±50 [Pta-8094] marine shell.	
Date Rating:2
Archaeological Material: ostrich eggshell beads, pottery: spouted pots with shell edge impressed decoration [SPIMP] or incised decoration [SPINC]; sheep/goat [929N], cattle [56N]
Other: Findings suggest marine oil/fat [seal blubber] most likely was the main component of the lipid residue found in pots. A lugged vessel also indicated a similar signature.
	
Reference:
1. Sadr K, Hansel FA, Evershed RP, Copley MS. Organic residue evidence for the processing of marine animal products in pottery vessels from the pre-colonial archaeological site of Kasteelberg D east, South Africa. S Afr J Sci. 2004 May 1;100(5):279-83.
				
2. Sadr K. Atop Kasteelberg: Social Complexity in the Later Stone Age of South Africa. Afr Archaeol Rev. 2019 Mar 15;36(1):89-103. Available from https://doi.org/10.1007/s10437-018-9321-3</description>
			<styleUrl>#msn_shaded_dot10</styleUrl>
			<Point>
				<coordinates>17.967594444,-32.795752778,0</coordinates>
			</Point>
		</Placemark>
		<Placemark>
			<name>KBE</name>
			<Snippet maxLines="0"></Snippet>
			<description>Site Reference Number:285e
Site Name:KBE (part of Kasteelberg Complex)
Type of site:small inland rock shelter
Country: South Africa, Western Cape Province
Latitude:-32.79575278
Longitude:17.96759444

Cultural Affiliation:Pastoralist
Stratigraphic context and date:LBWC [depth 45 - 55cm] [exc. Smith and reported in Smith 2006.] 1670±60	charcoal; SGWA [depth 18 - 28cm][exc. Smith and reported in Smith 2006] 1360±50 [Pta-7455] charcoal; surface	1800±50 [Pta-9107] marine shell.
Date Rating:2
Archaeological Material: ostrich eggshell beads; pottery assemblage is similar to Kasteelberg A. Spouted pots with shell edge impressed decoration [SPIMP] or incised decoration [SPINC]; sheep/goat.
Other:seal forms large part of faunal assemblage.

Reference:
1. Smith AB. Excavations at Kasteelberg and the origins of the Khoekhoen in the Western Cape, South Africa. Oxford: British Archaeological Reports International Series 1537; 2006. 
2. Sadr K, Smith A, Plug I, Orton J, Mütti B. Herders and foragers on Kasteelberg: interim report of excavations 1999-2002. S Afr Archaeol Bull. 2003 Jun 1:27-32.</description>
			<styleUrl>#msn_shaded_dot10</styleUrl>
			<Point>
				<coordinates>17.967594444,-32.795752778,0</coordinates>
			</Point>
		</Placemark>
		<Placemark>
			<name>Kasteelberg A [KBA]</name>
			<Snippet maxLines="0"></Snippet>
			<description>Site Reference Number:286
Site Name:Kasteelberg A [KBA]	
Type of site:open air boulder site	
Country:South Africa, Western Cape Province
Latitude:-32.79575278
Longtitude:17.96759444

Cultural Affiliation:herders [Smith 2006], hunters-with-sheep or hunter-gatherer [c. 1800 BP deposits] [Sadr 2007]		Stratigraphic context and date: 1860±60 [Pta-3711] charcoal; 1790±40 [Pta-3461]charcoal
Date Rating:2
Archaeological Material:ostrich eggshell beads; pottery: Spouted Wares.
Note: Principal occupation of the site dates from the 7th to 12 centuries AD with faint traces in the 1800 BP deposits. [Sadr 2007].

Cultural Affiliation:Pastoralist or Hunter-gatherer Herder
Stratigraphic context and date:A20: 20 -30cm 1230±40 [Pta-5937] charcoal; A20: 20 - 30cm 1630±60 [OxA-3864]	sheep bone; A20: 20 - 30cm 1430±55 [OxA-3865] sheep bone.
Date Rating:1
Archaeological Material: ostrich eggshell beads (UB/UCT excavations); spouted pots with shell edge impressed decoration [SPIMP] or incised decoration [SPINC].	Sheep [72N], Cattle [4N]
Note:Cape Fur Seal and marine shellfish prominent source in diet.	
							Cultural Affiliation:Pastoralist
Stratigraphic context and date:20c: 25cm 970±50 [Pta-4336] charcoal
Date Rating:2
Archaeological Material:ostrich eggshell beads; 11 lugged vessels associated with the top 30cm; sheep; cattle.

Reference:
1. Smith AB. Excavations at Kasteelberg and the origins of the Khoekhoen in the Western Cape, South Africa. Oxford: British Archaeological Reports International Series 1537; 2006. 

2. Sadr K. Atop Kasteelberg: Social Complexity in the Later Stone Age of South Africa. Afr Archaeol Rev. 2019 Mar 15;36(1):89-103. Available from https://doi.org/10.1007/s10437-018-9321-3.

3. Sadr K. Foragers and herders on Kasteelberg during the first millennium AD. The Digging Stick. 2004;1:1-4.</description>
			<styleUrl>#msn_shaded_dot10</styleUrl>
			<Point>
				<coordinates>17.967594444,-32.795752778,0</coordinates>
			</Point>
		</Placemark>
		<Placemark>
			<name>Kasteelberg B [KBB]</name>
			<Snippet maxLines="0"></Snippet>
			<description>Site Reference Number:287
Site Name:Kasteelberg B [KBB]
Type of site: open air site [base of hill]
Country: South Africa, Western Cape Province
Latitude:-32.79575278
Longitude:17.96759444


Cultural Affiliation:Pastoralist or Hunter-gatherer-herder
Stratigraphic context and date: B4:158cm 1220±45 [Pta-3998] charcoal; B4:173cm 1300±60 [Pta-3995]	charcoal.
Date Rating:2
Archaeological Material:ostrich eggshell beads; Pottery: [Lower KBB] Spouted pots with shell edge impressed decoration [SPIMP] or incised decoration [SPINC].	Sheep; cattle.	

Cultural Affiliation: Pastoralist
Stratigraphic context and date:B4:30 - 34cm 920±40 [Pta-3742] charcoal; A2:45-50cm 880±50 [Pta-3747] charcoal; C2:91cm 910±50 [Pta-3787] charcoal; F4:H4 990±35 [Pta-4500] charcoal.	
Date Rating:2
Archaeological Material: ostrich eggshell beads; pottery: mostly lugged vessels. Rim decoration disappears and only plain rims are found, sheep;  cattle			

Reference:
1. Smith AB. Excavations at Kasteelberg and the origins of the Khoekhoen in the Western Cape, South Africa. Oxford: British Archaeological Reports International Series 1537; 2006.</description>
			<styleUrl>#msn_shaded_dot10</styleUrl>
			<Point>
				<coordinates>17.967594444,-32.795752778,0</coordinates>
			</Point>
		</Placemark>
		<Placemark>
			<name>Kasteelberg C [KBC]</name>
			<Snippet maxLines="0"></Snippet>
			<description>Site Reference Number:288
Site Name:Kasteelberg C [KBC]
Type of site:small rock shelter
Country:South Africa,Western Cape Province
Latitude:-32,79575278
Longitude:17,96759444
Cultural Affiliation:Hunter-gatherer
Stratigraphic context and date:top of middle 1270±50 [Pta-3785] charcoal.
Date Rating:2
Archaeological Material:ostrich eggshell beads. Pottery assemblage is similar to Kasteelberg A. Spouted pots with shell edge impressed decoration [SPIMP] or incised decoration [SPINC]. Sheep
Reference:
1. Smith AB. Excavations at Kasteelberg and the origins of the Khoekhoen in the Western Cape, South Africa. Oxford: British Archaeological Reports International Series 1537; 2006.</description>
			<styleUrl>#msn_shaded_dot10</styleUrl>
			<Point>
				<coordinates>17.967594444,-32.795752778,0</coordinates>
			</Point>
		</Placemark>
		<Placemark>
			<name>Heuningklip</name>
			<Snippet maxLines="0"></Snippet>
			<description>Site Reference Number:291
Site Name:Heuningklip
Type of site:coastal open-air granite hill shell midden
Country: South Africa, Western Cape Province
Latitude:-32,87833333
Longtitude:18,01166667

Cultural Affiliation:Pastoralist
Stratigraphic context and date:Light Shelly Scatter [LSS] 760±50 [Pta-4167]charcoal
Date Rating:3
Archaeological Material: Pottery; sheep/goat
Other:Seals form a large component of the faunal assemblage.	

Reference:
1. Smith AB. Excavations at Kasteelberg and the origins of the Khoekhoen in the Western Cape, South Africa. Oxford: British Archaeological Reports International Series 1537; 2006.</description>
			<styleUrl>#msn_shaded_dot10</styleUrl>
			<Point>
				<coordinates>18.011666667,-32.878333333,0</coordinates>
			</Point>
		</Placemark>
		<Placemark>
			<name>Byneskranskop</name>
			<Snippet maxLines="0"></Snippet>
			<description>Site Reference Number: 293
Site Name: Byneskranskop
Type of site: coastal cave site
Country: South Africa
Latitude:-34,58333333
Longitude:19,46666667

Cultural Affiliation: Hunter-gatherer livestock keeper
Stratigraphic context and date:1891±28[OxA-32676]tortoise carapase
Filtered [direct date on sheep bone indicates movement of material in Layer 1. The excavator also notes the apparent disturbance of pottery in unit 1. Direct date for sheep remains is taken as direct evidence for occurrence at site.	

Cultural Affiliation: Hunter-gatherer livestock keeper?
Stratigraphic context and date:	Layer 1  1370±60 [OxA-3863] sheep bone
Date Rating:3 (although direct date on sheep there are not direct dates obtained for other material items in the deposit)
Archaeological Material:decorated ostrich eggshell pieces; ostrich eggshell beads. Other organic material:kelp [Eckonia maxima]. Pottery: two or possibly 3, were spouted and one had a boss or bosses. Sheep 
Note:Direct date is taken as secure evidence for sheep at site.

Reference:
1. Schweitzer FR, Wilson ML. Byneskranskop 1: a Late Quaternary living site in the southern Cape Province, South Africa. Annl. S. Afr. Mus. 1982;88.				
2. Sealy J, Yates R. Direct radiocarbon dating of early sheep bones: Two further results. S Afr Archaeol Bull. 1996 Dec 1;51(164):109-10.

3. Loftus E, Sealy J, Lee-Thorp J. New radiocarbon dates and Bayesian models for Nelson Bay Cave and Byneskranskop 1: Implications for the South African later stone age sequence. Radiocarbon. 2016 Jun;58(2):365-81. Available from https://doi.org/10.1017/RDC.2016.12</description>
			<styleUrl>#msn_shaded_dot10</styleUrl>
			<Point>
				<coordinates>19.466666667,-34.583333333,0</coordinates>
			</Point>
		</Placemark>
		<Placemark>
			<name>Die Kelders [DK1]</name>
			<Snippet maxLines="0"></Snippet>
			<description>Site Reference Number:294
Site Name:Die Kelders [DK1]
Type of site:coastal cave site
Country: South Africa, Western Cape Province
Latitude:-34,53555556
Longitude:19,37583333
	
Cultural Affiliation:hunter-gatherer-fishers and possibly herder groups	
Stratigraphic context and date:layer 12 1960±85 [GX-1688] charcoal; layer 7/91960±95 [GX-1689]	charcoal.
Date Rating: 3
Archaeological Material:undecorated ostrich eggshell mouth openings; ostrich eggshell beads. Other organic remains: fragments of marine shell ochre containers, modified fragments of tortoise carapace bowl. Pottery: 85% of the sherds come from layer 12:. 1 pot appears to have a hole pre-firing and may suggest the use of cordage to hang the vessel. 2 bowls recovered from layer 12. Sheep appear in layer 10 and 7. Direct dating of sheep bone has produced a later date of ] and 1290±60 [OxA-3961] [Layer7]; sheep bone . Direct date of these remains is taken as more secure evidence for presence of livestock at site.	
Other:Subsistence based largely on shellfish and particularly mussel exploitation.	

Cultural Affiliation:hunter-gatherer-fishers and possibly
 pastoralist
Stratigraphic context: Layer 3 1590±80 [GaK-3956] charcoal; layer 4 1480±55 [UW-291] charcoal; Layer 2 1465±100 [GX-1685] charcoal; 	layer 7 1325±60 [OxA-3860]sheep bone; 1325±60 [OxA-3860] sheep bone.
Date Rating:1
Archaeological Material: ostrich eggshell beads.Other organic material: modified tortoise carapace bowls. 1 possible marine shell container.Pottery:Layer 2 included the upper portions and base of a fine spouted pot with a comb-stamped rim and extruded bosses on the shoulde. More spout fragments were recovered from the upper levels. Sheep, cattle c.f. 
Other:2 pieces of rib, shaped into &apos;spoons&apos; were found in the upper midden layers. One in layer 2 was found closely associated with a tortoise carapace bowl. Bone spatulas made of ribs were also recovered from layer 2. One spatular made of ivory was recovered from layer 7. There are no remains of edible plants in the deposits.	

Reference:
1. Schweitzer FR. Excavations at Die Kelders, Cape Province. Annl. S. Afr. Mus. 1979; 78: 101 – 232.		

2. Sealy J, Yates R. Direct radiocarbon dating of early sheep bones: Two further results. S Afr Archaeol Bull. 1996 Dec 1;51(164):109-10.</description>
			<styleUrl>#msn_shaded_dot10</styleUrl>
			<Point>
				<coordinates>19.37826683610107,-34.53373457574199,0</coordinates>
			</Point>
		</Placemark>
		<Placemark>
			<name>Klein Kliphuis [KKH]</name>
			<Snippet maxLines="0"></Snippet>
			<description>Site Reference Number:295
Site Name:Klein Kliphuis [KKH]
Type of site:inland rock shelter
Country: South Africa, Western Cape Province
Latitude:-32,11666667
Longitude:18,85

Cultural Affiliation:hunter-gatherer
Stratigraphic context and date:Base of Holocene deposits [Unit C] 1990±50 [Pta-4671] charcoal; Bedding Layer	1230±50 [Pta-4672]charcoal.	
Date Rating:2
Archaeological Material: ostrich eggshell beads; pottery.

Reference:
1. Van Rijssen WJ, Avery G. The late Holocene deposits at Klein Kliphuis Shelter, Cedarberg, Western Cape Province. S Afr Archaeol Bull. 1992 Jun 1:34-43.

2. Orton J, Mackay A. New excavations at Klein Kliphuis rock shelter, Cederberg Mountains, Western Cape, South Africa: the late Holocene deposits. S Afr Archaeol Bull. 2008;63(187):69.</description>
			<styleUrl>#msn_shaded_dot10</styleUrl>
			<Point>
				<coordinates>18.84461638128686,-32.11463850166425,0</coordinates>
			</Point>
		</Placemark>
		<Placemark>
			<name>Smitswinkelbaai</name>
			<Snippet maxLines="0"></Snippet>
			<description>Site Reference Number:296
Site Name:Smitswinkelbaai
Type of site:coastal cave site
Country: South Africa, Western Cape Province
Latitude:-34,26666667
Longitude:18,46666667

Cultural Affiliation:unspecified LSA groups
Stratigraphic context and date:Layer 9 1420±35 [Pta-2198] charcoal; Layer 4 1175±35 [Pta-2200] charcoal.
Date Rating:3
Archaeological Material:ostrich eggshell beads; Cape Coastal Pottery.

Reference:
1. Poggenpoel CA, Robertshaw PT. The excavation of Smitswinkelbaai Cave, Cape Peninsula. S Afr Archaeol Bull. 1981 Jun 1:29-35.</description>
			<styleUrl>#msn_shaded_dot10</styleUrl>
			<Point>
				<coordinates>18.466666667,-34.266666667,0</coordinates>
			</Point>
		</Placemark>
		<Placemark>
			<name>Duiker Eiland</name>
			<Snippet maxLines="0"></Snippet>
			<description>Site Reference Number:297
Site Name:Duiker Eiland
Type of site: shell midden
Country: South Africa, Western Cape Province
Latitude:-32,71666667
Longitude:17,91666667

Cultural Affiliation:Hunter-gatherer
Stratigraphic context and date:layer 1 1700±50 [Pta-1581] marine shell; layer 1 1700±50 [Pta-1581] marine shell.
Date Rating:3
Archaeological Material: pottery present mostly near the surface. 1 spout fragment present. 

Reference:
1. Robertshaw PT. The origin of pastoralism in the Cape. S Afr Hist J. 1978 Nov 1;10(1):117-33.</description>
			<styleUrl>#msn_shaded_dot10</styleUrl>
			<Point>
				<coordinates>17.92182839878127,-32.71555167602558,0</coordinates>
			</Point>
		</Placemark>
		<Placemark>
			<name>Pearly Beach Area</name>
			<Snippet maxLines="0"></Snippet>
			<description>Site Reference Number: 298
Site Name: Pearly Beach Area
Type of site: open shell midden
Country: South Africa, Western Cape Province
Latitude:-34,66666667
Longitude:19,5	

Stratigraphic context and date:Hearth 1680±50 [Pta-1069] charcoal	
Date Rating:Filtered [date may be too early for the midden and context with sheep remains is not secure.]
Archaeological Material: pottery, sheep

Reference:
1. Avery G. Open station shell midden sites and associated features from the Pearly Beach area, south-western Cape. S Afr Archaeol Bull. 1974 Dec 1;29(115/116):104-14.</description>
			<styleUrl>#msn_shaded_dot10</styleUrl>
			<Point>
				<coordinates>19.5,-34.666666667,0</coordinates>
			</Point>
		</Placemark>
		<Placemark>
			<name>Faraoskop Rock Shelter</name>
			<Snippet maxLines="0"></Snippet>
			<description>Site Reference Number:299
Site Name:Faraoskop Rock Shelter
Type of site:inland rock shelter
Country: South Africa, Western Cape Province
Latitude:-32,12527778
Longitude:18,61444444

Cultural Affiliation:Hunter-gatherer
Stratigraphic context and date: layer 2 Unit Mac 2000±70 [Pta-4955] charcoal.
Date Rating: Filtered [association between radiocarbon determination and material i.e. potsherd, is not secure.]
Archaeological Material: 1 pot sherd; ostrich eggshell beads; 1 decorated ostrich eggshell fragment.


Cultural Affiliation: Hunter-gatherer
Stratigraphic context and date: layer 1 [Unit GAS] 670±50 [Pta-4811] charcoal
Date Rating:3
Archaeological Material:ostrich eggshell beads; Cyperus textilis [matting], fibrous twine [some thick triple-stranded], fragments of knotted fibres. 3 pieces of leather, leather bundle bound with string, sewn leather.  Adiagnostic [1 sherd]
Other: ochre found in fairly high quantities in layers 1 and 2. 2 unmodified Bullia digitalis shells with ochre staining. Remains of angulate tortoise were generally abundant in the deposit, particularly in layer 1. Geophytes, mostly in the form of corm bases and tunic fragments were common in the upper deposits.

Reference:
1. Manhire A. A report on the excavations at Faraoskop Rock Shelter in the Graafwater district of the South-Western Cape. South Afr Fld Archaeol. 1993 Apr 1;2(1):3-23.</description>
			<styleUrl>#msn_shaded_dot10</styleUrl>
			<Point>
				<coordinates>18.614444444,-32.125277778,0</coordinates>
			</Point>
		</Placemark>
		<Placemark>
			<name>Elands Bay Cave</name>
			<Snippet maxLines="0"></Snippet>
			<description>Site Reference Number:302a
Site Name:Elands Bay Cave
Type of site:coastal cave site
Country: South Africa, Western Cape Province
Latitude:-32,31001944
Longitude:18,35200278

Cultural Affiliation:LSA 
Stratigraphic context and date:LARM, sq. E9 2190±25 [Pta-5820] charcoal
Date Rating:2
Archaeological Material: ostrich eggshell beads. Other organic material:string and grass bedding [Zostera capensis].

Cultural Affiliation:hunter-gatherer
Stratigraphic context and date:COPE 2100±20; POTA 1790±50 
Date Rating:2
Archaeological Material:Ostrich eggshell beads. Other organic material:string and grass bedding [Zostera capensis].Pottery is present.
Other:Subsistence sees an increase in fur seal and marine limpets.

Cultural Affiliation:Hunters-with-sheep or pastoralist
Stratigraphic context and date: GADD, Sq. B9 1680±40 [Pta-5815] charcoal; BHOP 1520±80 [GaK-4337] charcoal; BUTH 1400±50; BAR 1350±20; LIAP 1310±40; 	BRST, Sq. C8 1280±50 [Pta-5819] charcoal.
Date Rating:2
Archaeological Material:ostrich eggshell beads; string and grass bedding [Zostera capensis].Pottery. Sheep 
Other:Subsistence sees an increase in fur seal and marine limpets.

Cultural Affiliation:Hunters-with-sheep/Pastoralist/Strandloper
Stratigraphic context:ALMJ 1120±85 [GaK-4335] charcoal; EDDI 1040±50; MRSB, sq. Y7 500±45 [Pta-5813] charcoal; Nkom, sq. A8 320±50 pPta-1815] charcoal.	
Date Rating:2
Archaeological Material: undecorated ostrich eggshell flask mouth with adhesive (sealment); ostrich eggshell beads, pottery; sheep. 	
			
References:
1. Parkington J. Elands Bay Cave: keeping an eye on the past. South Afr Humanit. 2016 Dec 30;29(1):17-32.

2. Klein RG, Cruz-Uribe K. Large mammal and tortoise bones from Elands Bay Cave (South Africa): implications for Later Stone Age environment and ecology. South Afr Humanit. 2016 Dec 30;29(1):259-82.				
3. Charrié-Duhaut A, Porraz G, Igreja M, Texier PJ, Parkington JE. Holocene hunter-gatherers and adhesive manufacture in the West Coast of South Africa. South Afr Humanit. 2016 Dec 30;29(1):283-306.</description>
			<styleUrl>#msn_shaded_dot10</styleUrl>
			<Point>
				<coordinates>18.34890637026186,-32.30365048031366,0</coordinates>
			</Point>
		</Placemark>
		<Placemark>
			<name>Elands Cave 1 &amp; 2</name>
			<description>Site Reference Number:302b
Site Name: Eland Cave 1 &amp; 2
Type of site:  burial site
Country: South Africa, Western Cape Province
Latitude:-32.05138889
Longitude: 19.02194444

Cultural Affiliation: Hunter-gatherer 
Stratigraphic context and date: burial 1 2145±50 [OxA-6217] human bone.
Date Rating: 3
Archaeological Material: ostrich eggshell bead,twine [?][association is poor]

Reference:
1. Sealy J, Pfeiffer S, Yates R, Willmore K, Manhire A, Maggs T, Lanham J, Wilmore K. Hunter-gatherer child burials from the Pakhuis Mountains, Western Cape: growth, diet and burial practices in the Late Holocene. S Afr Archaeol Bull. 2000 Jun 1:32-43.				
2. Lazarides M. Temporal, spatial and structural analysis of LSA burials in the Western Cape province, South Africa (Dissertation MSc). Johannesburg: University of the Witwatersrand.</description>
			<styleUrl>#msn_shaded_dot10</styleUrl>
			<Point>
				<coordinates>18.36348710872008,-32.31421118924744,0</coordinates>
			</Point>
		</Placemark>
		<Placemark>
			<name>Kablejous River Mouth 1A (KR/SM1A)</name>
			<Snippet maxLines="0"></Snippet>
			<description>Site Reference Number:306a
Site Name:Kablejous River Mouth 1A (KR/SM1A)	
Type of site: coastal open-air shell midden	
Country:South Africa, Eastern Cape Province
Latitude:-34.00565278
Longitude:24.93393611

Cultural Affiliation:Pastoralist
Stratigraphic context and date:surface 1560±40 charcoal
Date Rating:3
Archaeological Material:ostrich eggshell beads; Khoe type pottery;	sheep
Other:1 piece of ochre recovered. Shell-fish exploitation.

Reference:
1. Binneman JN. Archaeological research along the south-eastern Cape Coast part 1: open-air shell middens. South Afr Fld Archaeol. 2004/05; 13-14: 49-77.</description>
			<styleUrl>#msn_shaded_dot10</styleUrl>
			<Point>
				<coordinates>24.933936111,-34.005652778,0</coordinates>
			</Point>
		</Placemark>
		<Placemark>
			<name>St Francis Bay 2/1c [SFB2]</name>
			<Snippet maxLines="0"></Snippet>
			<description>Site Reference Number:307b
Site Name:St Francis Bay 2/1c [SFB2]
Type of site:coastal  open-air shell midden
Country: South Africa, Eastern Cape Province
Latitude:-34.16002778
Longitude:24.83026944

Cultural Affiliation:hunter-gatherer
Stratigraphic context and date:layer 3 1900±50 [Pta-3910] charcoal
Date Rating:3
Archaeological material: ostrich eggshell beads.

Reference:
1. Binneman JN. Archaeological research along the south-eastern Cape Coast part 1: open-air shell middens. South Afr Fld Archaeol. 2004/05; 13-14: 49-77.</description>
			<styleUrl>#msn_shaded_dot10</styleUrl>
			<Point>
				<coordinates>24.830269444,-34.160027778,0</coordinates>
			</Point>
		</Placemark>
		<Placemark>
			<name>Klasies River Cave 1 [KRM1]</name>
			<Snippet maxLines="0"></Snippet>
			<description>Site Rerence Number:311
Site Name:Klasies River Cave 1 [KRM1]
Type of site:coastal cave site
Country: South African, Eastern Cape Province
Latitude:-34.1
Longitude:24.4	

Cultural Affiliation:LSA
Stratigraphic context and date:upper Unit (LSA II) 2795±85 [GX-0971] charcoal; Upper Unit (LSA II) 2525±85 [GX-0969] charcoal
Date Rating:2
Archaeological Material:ostrich eggshell bead (1).

Reference:
1. Singer R, Wymer J. The middle stone age at Klasies river Mouth in South Africa. University of Chicago Press; 1982.</description>
			<styleUrl>#msn_shaded_dot10</styleUrl>
			<Point>
				<coordinates>24.4,-34.1,0</coordinates>
			</Point>
		</Placemark>
		<Placemark>
			<name>Melkhoutboom Cave</name>
			<Snippet maxLines="0"></Snippet>
			<description>Site Reference Number:313
Site Name:Melkhoutboom Cave
Type of site:cave site
Country: South Africa, Eastern Cape Province
Latitude:-33.31666667
Longitude:25.28333333

Cultural Affiliation:LSA
Stratigraphic context and date:Cut Away Frontal Unit [CAF] 2870±90 [Pta-706] charcoal
Date Rating:2
Archaeological Material:ostrich eggshell beads.

Cultural Affiliation:Hunter-gatherer
Stratigraphic context and date:Overlie of the Main Bedding Unit [OMB] undated; Surface Unit [SSD]	250±70 [Gak-1537] charcoal.
Date Rating:2
Archaeological Material:ostrich eggshell beads. Other organic material:  knotted bunches of the leaves of bulbar plants and parts of string leather bag; netting; cordage [cyperus textilis]; matting. Pottery: necked pots and bowls. Both grit and grass temper predominated. Occurrence of an internally reinforced lug.
Other:Faunal assemblage consists mostly of territorial small antelope. Corms [Watsonia and Hypoxis] are abundantly found in the deposit.								

Reference:
1. Deacon HJ. Where hunters gathered: a study of Holocene Stone Age people in the eastern Cape. Cape Town: South African Archaeological Society; 1976.</description>
			<styleUrl>#msn_shaded_dot10</styleUrl>
			<Point>
				<coordinates>25.28333333300001,-33.316666667,0</coordinates>
			</Point>
		</Placemark>
		<Placemark>
			<name>Havens Cave</name>
			<description>Site Reference Number:305
Site Name:HavensCave
Type of site:inland cave site and human burial
Country: South Africa, Eastern Cape Province
Latitude:-33.68333333
Longitude:24.56666667

Stratigraphic context and date:infant (foetal?) burial,  between 1280±50 [Pta-4610] and 190±80 charcoal.
Date Rating:3
Archaeological Material: ostrich eggshell beads. Other organic material:tortoise carapace (Homopus areolatus).

Reference:
1. Pearce DG. Later Stone Age burial practice in the Eastern Cape Province, South Africa (Doctoral dissertation). Johannesburg: University of the Witwatersrand; 2008.

1. Binneman J. Results from a test excavation at The Havens Cave, Cambria Valley, south-eastern Cape. South Afr Fld Archaeol. 1997; 6 (2): 93- 105.</description>
			<styleUrl>#msn_shaded_dot10</styleUrl>
			<Point>
				<coordinates>24.56666666666667,-33.68333333333333,0</coordinates>
			</Point>
		</Placemark>
		<Placemark>
			<name>Scotts Cave</name>
			<Snippet maxLines="0"></Snippet>
			<description>Site Reference Number:315
Site Name:Scotts Cave
Type of site:rock shelter
Country: South Africa, Eastern Cape Province
Latitude:-33.73333333
Longitude:25.71666667

Cultural Affiliation:possible Herder stock post
Stratigraphic context and date:Hearth on bedrock, sq. H4 1190±100 [SR-82] charcoal; 760±100 (SR-82)	charcoal.Sq. J4 top 3 inches 360±80 [Y-1425] charcoal.
Date Rating:3
Archaeological Material:leather; knots possibly related to netting [possibly extends back as far a 5000 BP]	Cape Coastal Pottery; sheep
Other: Corms and bulbs, in particular, were the main focus of plant food gathering at Scott&apos;s Cave and  Melkhoutboom.

Reference:
1. Deacon HJ. Where hunters gathered: a study of Holocene Stone Age people in the eastern Cape. Cape Town: South African Archaeological Society; 1976.</description>
			<styleUrl>#msn_shaded_dot10</styleUrl>
			<Point>
				<coordinates>25.716666667,-33.733333333,0</coordinates>
			</Point>
		</Placemark>
		<Placemark>
			<name>Nelson Bay Cave</name>
			<Snippet maxLines="0"></Snippet>
			<description>Site Reference Number:316
Site Name:Nelson Bay Cave
Type of site: large coastal cave site and human burial
Country: South Africa, Western Cape Province
Latitude:-34.10277778
Longitude:23.375

Cultural Affiliation:LSA
Stratigraphic context and date:UCT346, human burial (Unit 49, Unit 43 and Unit 31) Between 3020±35 [Pta-2920],2970±60 [Pta-2913] and 2925±35 [GrN-5702]
Date Rating:2
Archaeological Material:ostrich eggshell beads (grave goods)

Cultural Affiliation:hunter-gatherer
Stratigraphic context and date:Unit 30 2085±35 [Pta-1363] charcoal;Unit 29 1930±60 [GrN-5715] charcoal; Unit 29	1100±80 [OxA-873] sheep bone.
Date Rating:3
Archaeological Material: ostrich eggshell beads;tortoise carapace bowls are confined to the deposits above Unit 60. A single sheep bone [1N] occurs between units 30 and 62. However a direct date  on sheep bone from Unit 29 produced a result of 1100±80 [OxA-873]. The direct date is taken as the first secure evidence for the age of livestock at the site.]. Pottery is present.
											
Cultural Affiliation:Herders
Stratigraphic context and date:Unit 24 650±50 [Pta-3362] charcoal; Unit 23 850±50 [Pta-3361] charcoal.Unit 22 [a] 455±30 [Pta-1361] charcoal.
Date Rating:2
Archaeological Material: ostrich eggshell beads; tortoise carapase bowls are confined to the deposits above Unit 60.	Pottery present with one possible spout fragment; Sheep.

Reference:
1. Inskeep RR, Avery G. Nelson Bay Cave, Cape Province, South Africa: the Holocene levels. Oxford: British Archaeological Reports International Series 357. 1987.
				
2. Inskeep RR, Vogel JC. Radiocarbon dates from the Holocene levels at Nelson Bay Cave, and an interim report on their associations. S Afr Archaeol Bull. 1985 Dec 1:103-5.

3. Pearce DG. Later Stone Age burial practice in the Eastern Cape Province, South Africa (Doctoral dissertation). Johannesburg: University of the Witwatersrand; 2008.</description>
			<styleUrl>#msn_shaded_dot10</styleUrl>
			<Point>
				<coordinates>23.375,-34.102777778,0</coordinates>
			</Point>
		</Placemark>
		<Placemark>
			<name>Oakhurst Shelter</name>
			<Snippet maxLines="0"></Snippet>
			<description>Site Reference Number:316a
Site Name:Oakhurst Shelter
Type of site:coastal rock shelter (human burial)
Country:South African, Western Cape Province
Latitude:-33.98333333
Longitude:22.58333333

Cultural Affiliation: LSA
Stratigraphic context and date:Burial UCT194/UCT216J 2065±105 [AA-2116] human bone
Date Rating:1
Archaeological Material: ostrich eggshell containers (1 behind skull, 1 near chest, 1 near grindstone); tortoise carapace (1 small mountain tortoise carapace containing &apos;blue pigment&apos;, 1 empty mountain carapace).

Reference:
1. Pearce DG. Later Stone Age burial practice in the Eastern Cape Province, South Africa (Doctoral dissertation). Johannesburg: University of the Witwatersrand; 2008.</description>
			<styleUrl>#msn_shaded_dot10</styleUrl>
			<Point>
				<coordinates>22.583333333,-33.983333333,0</coordinates>
			</Point>
		</Placemark>
		<Placemark>
			<name>Uniondale Rock Shelter</name>
			<Snippet maxLines="0"></Snippet>
			<description>Site Reference Number:317
Site Name:Uniondale Rock Shelter
Type of site:large inland rock shelter
Country: South Africa, Eastern Cape Province
Latitude:-33.26027778
Longitude:26.66611111

Cultural Affiliation:unspecified LSA groups (hunter-gatherers?)
Stratigraphic context and date: Unit C/D, sq. 14E	2130±60 [Pta-1803] charcoal; Unit A, sq. 13D 2125±55 [Pta-1804] charcoal
Date Rating:3
Archaeological Material: ostrich eggshell plain flask openings; ostrich eggshell beads. Other organic remains: worked tortoise shell carapace. Pottery: small bowls and globular neck pots seem to be most common. Four different tempers could be identified. These include: 1. Undecorated, black, grass-tempered straight-sided bowl [similar to Highlands and Wilton pottery assemblages]. 2. A black grass tempered wide-mouthed beaker with impressed decoration [similar to Sampson&apos;s Smithfield Ware from the Seacow River Valley, central interior of South Africa. 3. A thin-walled burnished red ochre ware, decorated with showed grooved or impressed bands. Some sherds suggest globular pots with necks with no indication of lugs. [Referred to as Albany Ware as being distinct from Khoe Cape Coastal Ware][similar to Welgeluk site pottery assemblage]. 4. A plain quartz-tempered ware, bag-shaped pots [similar to Welgeluk site]. Chronological markers indicate that the thin-walled, well backed, burnished ware predates the thicker-grass tempered beakers and bowls. Pottery is suggested to be secure in Unit A.

Reference:
1. Leslie-Brooker M.  An archaeological study of the Uniondale rockshelter, Albany district, Eastern Cape (Doctoral dissertation). Stellenbosch: Stellenbosch University; 1987.</description>
			<styleUrl>#msn_shaded_dot10</styleUrl>
			<Point>
				<coordinates>26.666111111,-33.260277778,0</coordinates>
			</Point>
		</Placemark>
		<Placemark>
			<name>Bonawe Rock Shelter</name>
			<Snippet maxLines="0"></Snippet>
			<description>Site Reference Number:322
Site Name:Bonawe Rock Shelter
Type of site:inland rock shelter
Country: South Africa, Eastern Cape Province
Latitude:-31.34361111
Longitude:27.775

Cultural Affiliation:LSA hunter-gatherer
Stratigraphic context and date:Layer 1b [0.37m depth] 2250±80 [Pta-1711] charcoal
Date Rating:3
Archaeological Material:ostrich eggshell bead (1).

Reference:
1. Opperman H.  The Later Stone Age of the Drakensberg Range and its foothills. Oxford: British Archaeological Reports International Series 339; 1987.</description>
			<styleUrl>#msn_shaded_dot10</styleUrl>
			<Point>
				<coordinates>27.775,-31.343611111,0</coordinates>
			</Point>
		</Placemark>
		<Placemark>
			<name>Anne Shaw Middledrift [MAS] North Mound</name>
			<Snippet maxLines="0"></Snippet>
			<description>Site Reference Number:325b
Site Name:Anne Shaw Middledrift [MAS]
Type of site:inland mound
Country: South Africa, Eastern Cape Province
Latitude:-32.83333333
Longitude:26.98333333

Cultural Affiliation:Pastoralist
Stratigraphic context and date:North Mound/Ashy Soil Trench B, level 4, 920±50 [Pta-838] charcoal
Date Rating:3
Archaeological Material: Pottery is undecorated, broken pot cylinder 15mm diameter. Distinct from farmer ware, its appearance may be similar to Khoe pottery. Lugs were recovered from other mounds in the vacinity of the North Mouth; sheep or sheep-sized antelope and probable cattle [?] [identification is not secure].
Other:no small finds were recovered from the site.

Reference:
1. Derricourt RM. Prehistoric man in the Ciskei &amp; Transkei.Cape Town: C. Struik; 1977.</description>
			<styleUrl>#msn_shaded_dot10</styleUrl>
			<Point>
				<coordinates>26.983333333,-32.833333333,0</coordinates>
			</Point>
		</Placemark>
		<Placemark>
			<name>Oakleigh Farm [QOB]</name>
			<Snippet maxLines="0"></Snippet>
			<description>Site Reference Number:326
Site Name:Oakleigh Farm [QOB]
Type of site:inland rock shelter
Country: South Africa, Eastern Cape Province
Latitude:-31.80222222
Longitude:26.90055556

Cultural Affiliation:Pastoralist
Stratigraphic context and date: level 4 [30 - 35cm] 1040±50 [Pta-935] charcoal; level 4 [15 - 20cm]	360±50 [Pta-801] charcoal.
Date Rating:3
Archaeological material: ostrich eggshell beads. Other organic finds: leather [level 3].Pottery occurs from surface down to level 4 in an undisturbed sequence. Some sherds black in colour with a medium thickness. Brown ochre burnish on a small number of sherds. Carbon coating on sherds is common. Some dark grit temper. Dominated by comb stamping decoration. A tapered bowl [plain[ was also identified. The pottery is similar to Class A ceramics recorded by Sampson in the Seacow River Valley; sheep/goat; cattle.
Other:A polished bone fragment recovered from level 4.

Reference:
1. Derricourt RM. Prehistoric man in the Ciskei &amp; Transkei.Cape Town: C. Struik; 1977.</description>
			<styleUrl>#msn_shaded_dot10</styleUrl>
			<Point>
				<coordinates>26.900555556,-31.802222222,0</coordinates>
			</Point>
		</Placemark>
		<Placemark>
			<name>Wilton Large Rock Shelter</name>
			<Snippet maxLines="0"></Snippet>
			<description>Site Reference Number:327
Site Name:Wilton Large Rock Shelter
Type of site:inland rock shelter
Country:South African, Eastern Cape Province
Latitude:-33.325
Longitude:26.14166667

Cultural Affiliation:Hunter-gatherer
Stratigraphic context and date: Layer 2b [base] 2270±100 [GaK-1540] charcoal
Date Rating:3
Archaeological Material: ostrich eggshell beads; quartz tempered pottery. 

Reference:
1. Deacon J. Wilton: an assessment after fifty years. S Afr Archaeol Bull. 1972 Sep 1;27(105/106):10-48.</description>
			<styleUrl>#msn_shaded_dot10</styleUrl>
			<Point>
				<coordinates>26.141666667,-33.325,0</coordinates>
			</Point>
		</Placemark>
		<Placemark>
			<name>Welgeluk</name>
			<Snippet maxLines="0"></Snippet>
			<description>Site Reference Number:328
Site Name:Welgeluk
Type of site:inland rock shelter
Country: South Africa, Eastern Cape Province
Latitude:-32.91263889
Longitude:26.42444444


Cultural Affiliation:Hunter-gatherer
Stratigraphic context and date: 1360±50 [Pta-3960] charcoal
Date Rating:3
Archaeological Material: ostrich eggshell beads; a thin-walled burnished red ochre ware, decorated with showed grooved or impressed bands. Some sherds suggest globular pots with necks with no indication of lugs. [Referred to as Albany Ware as being distinct from Khoe Cape Coastal Ware].  

	
Cultural Affiliation:Hunter-gatherer contact with farmers
Stratigraphic context and date: 510±50 [Pta-3934] charcoal
Date Rating:3
Archaeological Material: ostrich eggshell beads; farmer ware present.

Reference:
1. Hall SL. Pastoral adaptations and forager reactions in the eastern Cape. S Afr Archaeol Soc. Goodwin Ser. 1986; 5: 42 -49.</description>
			<styleUrl>#msn_shaded_dot10</styleUrl>
			<Point>
				<coordinates>26.424444444,-32.912638889,0</coordinates>
			</Point>
		</Placemark>
		<Placemark>
			<name>Edgehill</name>
			<Snippet maxLines="0"></Snippet>
			<description>Site Reference Number:329
Site Name:Edgehil
Type of site:inland rock shelter
Country: South Africa, Eastern Cape Province
Latitude:-32.89083333
Longitude:26.41333333

Stratigraphic context and date: 1830±60 [Pta-3564] charcoal
Date Rating:3
Archaeological Material: Pottery is similar to Uniondale Albany ware. Not published in its entirety.

Reference:
1. Hall SL. Pastoral adaptations and forager reactions in the eastern Cape. S Afr Archaeol Soc. Goodwin Ser. 1986; 5: 42 -49.</description>
			<styleUrl>#msn_shaded_dot10</styleUrl>
			<Point>
				<coordinates>26.413333333,-32.890833333,0</coordinates>
			</Point>
		</Placemark>
		<Placemark>
			<name>Khartoum 1</name>
			<Snippet maxLines="0"></Snippet>
			<description>Site Reference Number:331	
Site Name:Khartoum 1
Type of site: Type R open air stone walling settlement
Country: South Africa, Free State Province
Latitude:-29.26666667
Longitude:24.75	

Cultural Affiliation:Hunter-gatherer-stock-keepers or pastoralist
Stratigraphic context and date: 15cm depth Ex. 1-3 in structure L	570±60 [Pta-3093] charcoal
Date Rating:3
Archaeological Material: Sherds in red sand, LSA and stone pipe. Pots and bowls are undecorated  and sometimes include small amounts of grass-temper.Faunal remains recovered indicate an economy based on hunting as well as sheep and cattle.	

Reference:
1. Beaumont PB, Vogel JC. Spatial patterning of the ceramic Later Stone Age in the northern Cape province, South Africa. In Hall M.; Avery  G.; Avery  DM; Wilson  ML &amp; Humphreys  AJB editors. Frontiers: southern African archaeology today. Oxford: British Archaeological Reports, International Series. 1984; 207.p. 80-95.</description>
			<styleUrl>#msn_shaded_dot10</styleUrl>
			<Point>
				<coordinates>24.75,-29.266666667,0</coordinates>
			</Point>
		</Placemark>
		<Placemark>
			<name>Voigtspost O</name>
			<Snippet maxLines="0"></Snippet>
			<description>Site Reference Number:333
Site Name: Voigtspost O
Type of site:saltpan site in shallow depression
Country: South Africa, Free State Province
Latitude:-29.12833056
Longitude: 27.37135556

Cultural Affiliation:unspecified LSA groups
Stratigraphic context and date:Layer 5 1220±50 [Pta-1483] oes
Date Rating:Filtered
Archaeological Material: Small undecorated black body sherds with smooth matt inner and outer surfaces with grit and grass temper.

Reference:
1. Horowitz A, Sampson CG, Scott L, Vogel JC. Analysis of the Voigtspost site, OFS, South Africa. S Afr Archaeol Bull. 1978 Dec 1:152-9.</description>
			<styleUrl>#msn_shaded_dot10</styleUrl>
			<Point>
				<coordinates>27.371355556,-29.128330556,0</coordinates>
			</Point>
		</Placemark>
		<Placemark>
			<name>Rose Cottage Cave</name>
			<Snippet maxLines="0"></Snippet>
			<description>Site Reference Number:334
Site Name:Rose Cottage Cave
Type of site:inland rock shelter
Country: South Africa, Free State Province
Latitude:-29.21666667
Longitude:27.46666667

Cultural Affiliation:LSA
Stratigraphic context and date:Layer A2 2240±60 [Pta-7117] charcoal
Date Rating:2	
Archaeological Material: decorated ostrich eggshell piece [&apos;ladder&apos; design.]; ostrich eggshell beads.

Cultural Affiliation:Hunter-gatherer contact with pastoralists and farmers.
Stratigraphic context and date: Layer A ceramic bearing 680±50 [Pta-5622] charcoal; 610±50 [Pta-350] grass-tempered sherd; Layer Mn 500±50 [Pta-6788] organic material in potsherd. 
Date Rating: 1
Archaeological Material: ostrich eggshell  &apos;water bottle&apos; fragment and 3 engraved ostrich eggshell pieces; ostrich eggshell beads; Level A contains a possible grit spout. Pottery assemblage comprises of three types: 1. Grass Bowls [undecorated], Grit Bowls [possibly belonging to Khoe ceramic tradition] and agropastoralist  vessels. Sheep, goat, sheep/goat.	

Reference:
1. Wadley L. The Wilton and pre-ceramic post-classic Wilton industries at Rose Cottage Cave and their context in the South African sequence. S Afr Archaeol Bull. 2000 Dec 1:90-106.

2. Plug I, Engela R. The macrofaunal remains from recent excavations at Rose Cottage Cave, Orange Free State. S Afr Archaeol Bull. 1992 Jun 1:16-25.
				
3. Thorp CR. The indigenous ceramics from Rose Cottage Cave and their place in the regional ceramic sequence. S Afr J Sci. 1997 Oct 1;93(10):465-70.</description>
			<styleUrl>#msn_shaded_dot10</styleUrl>
			<Point>
				<coordinates>27.466666667,-29.216666667,0</coordinates>
			</Point>
		</Placemark>
		<Placemark>
			<name>Roosfontein</name>
			<Snippet maxLines="0"></Snippet>
			<description>Site Reference Number:336
Site Name:Roosfontein
Type of site:inland rock shelter
Country: South Africa, Free State Province
Latitude:-28.81666667
Longitude:27.73333333

Cultural Affiliation:Hunter-gatherers in contact with pastoralists
Stratigraphic context and date: Black Ash 1290±50 [Pta-5931] charcoal
Date Rating:3
Archaeological Material: pottery: the majority of sherds in this assemblage were grit-tempered but some had small quantities of grass. Small bowl shape and small pots present.2 sherds painted in ochre.
Note:Poor organic preservation at site.

Reference:
1. Klatzow S. Roosfontein, a contact site in the eastern Orange Free State. S Afr Archaeol Bull. 1994 Jun 1:9-15.				
2. Klatzow S. Interaction between hunter-gatherers and agropastoralists in the eastern Orange Free State. InAspects of African Archaeology: Papers from the 10th Congress of the Pan African Association for Prehistory and Related Studies 1996 (pp. 327-333).
				
3. Thorp CR. Hunter-gatherers and farmers: an enduring frontier in the Caledon Valley, South Africa. Oxford: British Archaeological Reports; 2000.</description>
			<styleUrl>#msn_shaded_dot10</styleUrl>
			<Point>
				<coordinates>27.733333333,-28.816666667,0</coordinates>
			</Point>
		</Placemark>
		<Placemark>
			<name>Tandjiesberg Rock Shelter</name>
			<Snippet maxLines="0"></Snippet>
			<description>Site Reference Number:337
Site Name:Tandjiesberg Rock Shelter
Type of site: small inland rock shelter
Country: South Africa, Free State Province
Latitude:-28.45
Longitude:27.16666667

Cultural Affiliation:Hunter-gatherer contact with pastoralists
Stratigraphic context and date: Level GH [300mm depth] 860±60 [Wits-2004] charcoal
Date Rating:2
Archaeological Material: 2 possible bowls, 2 diagnostic &apos;Smithfield&apos; grass-tempered sherds and undecorated grass-tempered sherds. 1 ochre burnished body sherd. 3 small fragments of what may be unpierced grit-tempered lugs or bosses. Mean thickness of grass tempered sherds: 7mm and mean thickness of grit tempered sherds: 6.8mm.[25 sherds]

Reference:
1. Thorp CR. A hypothesized frontier between hunter-gatherers and farmers in the eastern Free State (Doctoral dissertation). Johannesburg: University of the Witwatersrand; 1998.</description>
			<styleUrl>#msn_shaded_dot10</styleUrl>
			<Point>
				<coordinates>27.166666667,-28.45,0</coordinates>
			</Point>
		</Placemark>
		<Placemark>
			<name>Rooikrans Rock Shelter</name>
			<Snippet maxLines="0"></Snippet>
			<description>Site Reference Number:339
Site Name:Rooikrans Rock Shelter
Type of site:inland rock shelter
Country: South Africa, Free State Province
Latitude:-29.43139167
Longitude:27.30158611

Cultural Affiliation:Hunter-gatherer contact with pastoralists and farmers.
Stratigraphic context and date:Level 3, sq. DS2, 415±65 [OxA-3386] charcoal
Date Rating:3
Archaeological material: ostrich eggshell beads (2); pottery: jars, contricted pots, open and slightly constricted bowls. Largely undecorated and tempered with quartz grit. Sometimes pottery grog is used. Type V and Caldedon Valley sites. 1 Sotho sherd (found in disturbed context]. No grass tempered sherds were recovered. Sheep/goat.

Reference:
1. Thorp CR. A hypothesized frontier between hunter-gatherers and farmers in the eastern Free State (Doctoral dissertation). Johannesburg: University of the Witwatersrand; 1998.</description>
			<styleUrl>#msn_shaded_dot10</styleUrl>
			<Point>
				<coordinates>27.301586111,-29.431391667,0</coordinates>
			</Point>
		</Placemark>
		<Placemark>
			<name>Twyfelpoort Shelter</name>
			<Snippet maxLines="0"></Snippet>
			<description>Site Reference Number:341
Site Name:Twyfelpoort Shelter
Type of site:inland rock shelter
Country: South Africa, Free State Province
Latitude:-28.61666667
Longitude:27.56666667

Stratigraphic context and date: pre-ceramic level	1880±50 [Pta-6171] charcoal
Date Rating: Filtered
Reason: not published in its entirety.

Reference:
1. Wadley L. Review of dated Stone Age sites recently excavated in the eastern Free State, South Africa. S Afr J Sci. 1995 Nov 1;91(11-12):574-9.</description>
			<styleUrl>#msn_shaded_dot10</styleUrl>
			<Point>
				<coordinates>27.566666667,-28.616666667,0</coordinates>
			</Point>
		</Placemark>
		<Placemark>
			<name>Clarke&apos;s Shelter</name>
			<Snippet maxLines="0"></Snippet>
			<description>Site Reference Number:344
Site Name:Clarke&apos;s Shelter
Type of site:inland small open rock shelter
Country: South Africa, KwaZulu-Natal Province
Latitude: -29.02083333
Longitude:29.31611111

Cultural Affiliation:Hunter-gatherer
Stratigraphic context and date:layer 3 (Pale Brown Sand 2) 2160±50 [Pta-2971] charcoal; layer 2 (Pale Brown Sand) 1580±50 [Pta-2973] charcoal
Date Rating:3
Archaeological Material: Related to layer 3: pottery - plain undecorated body sherds, thin-walled, black-to-grey in colour. Possible pre-agriculturalist ware [considered less reliable].4 u-shaped pots and 2 bag-shaped pots. Thicker sherds in layer 2 indicate storage vessels. Apart from the thicker-sherds, the thinner-sherds display black-to-grey colour. May be of Later Farming Community Ware or of Pre-agriculturalist ware.
Other: Lower grindstone with ochre staining. 23 pieces of ochre recovered from layer.

Reference:
1. Mazel AD. Diamond 1 and Clarke&apos;s Shelter: report on excavations in the northern Drakensberg, Natal, South Africa. Ann Natal Mus. 1984 Dec 1;26(1):25-70.</description>
			<styleUrl>#msn_shaded_dot10</styleUrl>
			<Point>
				<coordinates>29.316111111,-29.020833333,0</coordinates>
			</Point>
		</Placemark>
		<Placemark>
			<name>Gehle Shelter</name>
			<Snippet maxLines="0"></Snippet>
			<description>Site Reference Number:345
Site Name:Gehle Shelter
Type of site: medium sized inland rock shelter
Country: South Africa, KwaZulu-Natal Province
Latitude:-29.12972222
Longitude:29.57277778

Cultural Affiliation:Hunter-gatherer
Stratigraphic context and date:Layer 1 (Hearth MO1) 1280±50 [Pta-3242] charcoal; Layer 1 (MO1 top) 750±50 [Pta-3243] charcoal.
Date Rating:3
Archaeological Material: pottery:undiagnostic
Other:12 pieces of ochre recovered from layer 1.

Reference:
1. Mazel AD. Gehle Shelter: report on excavations in the uplands ecological zone, Tugela Basin, Natal, South Africa. Ann Natal Mus. 1984 Dec 1;26(1):1-24.</description>
			<styleUrl>#msn_shaded_dot10</styleUrl>
			<Point>
				<coordinates>29.572777778,-29.129722222,0</coordinates>
			</Point>
		</Placemark>
		<Placemark>
			<name>Mbabane Shelter</name>
			<Snippet maxLines="0"></Snippet>
			<description>Site Reference Number:346
Site Name:Mbabane Shelter
Type of site: inland rock shelter
Country: South Africa, KwaZulu-Natal Province
Latitude:-28.75555556
Longitude: 30.37416667

Cultural Affiliation:Hunter-gatherer contact with farmers
Stratigraphic context and date: Layer 4 (SBS1 bottom) 1520±50 [Pta-3678] charcoal
Date Rating: 3
Archaeological Material: ostrich eggshell beads; pottery:decorated pottery similar to Msuluzi Ware [Early Farmer Ware]. A subspherical bowl was recovered [post dates AD700]. 

Cultural Affiliation:Hunter-gatherer contact with farmers
Stratigraphic context and date: Layer 3 (GBS) 500±50 [Pta-3684]	charcoal; Layer 3 (GBS) 470±40 [Pta-3848]	charcoal.
Date Rating:2
Archaeological Material: ostrich eggshell bead (1). Other organic material: a piece of string emerging from gourd was recovered from layer 2. Pottery: a small bag-shaped pot 
Other: Sorghum was recovered from layer 2.

Reference:
1. Mazel AD. Mbabane Shelter and eSinhlonhlweni Shelter: the last two thousand years of hunter-gatherer settlement in the central Thukela Basin, Natal, South Africa. Ann Natal Mus. 1986 Dec 1;27(2):389-453.</description>
			<styleUrl>#msn_shaded_dot10</styleUrl>
			<Point>
				<coordinates>30.374166667,-28.755555556,0</coordinates>
			</Point>
		</Placemark>
		<Placemark>
			<name>Mgede Shelter</name>
			<Snippet maxLines="0"></Snippet>
			<description>Site Reference Number:348
Site Name:Mgede Shelter
Type of site:inland rock shelter
Country: South Africa, KwaZulu-Natal Province
Latitude:-28.17
Longitude:29.68722222

Cultural Affiliation:Hunter-gatherer contact with farmers
Stratigraphic context and date: Layer 2 (CBS1) 820±50 [Pta-3664] charcoal
Date Rating:2
Archaeological Material:1 piece of decorated ostrich eggshell, showing two sets of parallel lines with diagnal criss-cross lines within each set; ostrich eggshell beads. Pottery: possibly 3 bag-shaped pots and 1 bowl. Sheep/goat [level 1] and possible cattle [?]
Other:1 large piece of ground ochre recovered from layer 2. Glass beads were also recovered from this level. Podocarpus falcatus seeds found in abundance in layer 2. 

Reference:
1. Mazel AD. Mgede shelter: A mid-and late Holocene observation in the western Biggarsberg, Thukela Basin, Natal, South Africa. Ann Natal Mus. 1986 Dec 1;27(2):357-87.</description>
			<styleUrl>#msn_shaded_dot10</styleUrl>
			<Point>
				<coordinates>29.86330187760735,-28.17795933965677,0</coordinates>
			</Point>
		</Placemark>
		<Placemark>
			<name>Nkupe Shelter</name>
			<Snippet maxLines="0"></Snippet>
			<description>Site Reference Number:349
Site Name:Nkupe Shelter
Type of site:inland rock shelter
Country: South African, KwaZulu-Natal Province
Latitude:-28.14666667
Longitude:29.93666667

Cultural Affiliation:LSA hunter-gatherer
Stratigraphic context and date: Layer 3 (WA1H) 2480±60 [Pta-3443] charcoal
Date Rating:2
Archaeological Material: ostrich eggshell beads. Other organic artefacts:twine
sheep/goat [1M] recovered from this level. Excavator notes that its presence is anamolous (Mazel 1988:359).

Reference:
1. Mazel AD. Nkupe Shelter: report on excavations in the eastern Biggarsbeg, Thukela Basin, Natal, South Africa. Ann Natal Mus. 1988 Oct 1;29(2):321-77.</description>
			<styleUrl>#msn_shaded_dot1</styleUrl>
			<Point>
				<coordinates>29.936666667,-28.146666667,0</coordinates>
			</Point>
		</Placemark>
		<Placemark>
			<name>Mhlwazini Cave</name>
			<Snippet maxLines="0"></Snippet>
			<description>Site Reference Number:351
Site Name:Mhlwazini Cave
Type of site:inland rock shelter
Country: South Africa, KwaZulu-Natal Province
Latitude:-29.04777778
Longitude:29.38972222

Cultural Affiliation:LSA hunter-gatherer
Stratigraphic context and date: Layer 6 (SOBS) 2570±60 [Pta-5045] charcoal; Layer 5 (AOBS) 2280±50 [Pta-4868] charcoal
Date Rating:2
Archaeological Material:ostrich eggshell.
Pottery possibly intrusive from overlying levels at site.						
							Cultural Affiliation:Hunter-gatherer contact with farmers.
Stratigraphic context and date:Layer 4 (WMAC) 850±50 [Pta-4864] charcoal; Layer 3 (BSL2) 320±40 [Pta-4850]	charcoal.
Date Rating:2
Archaeological Material: ostrich eggshell beads. Other organic remains: gourd; knotted grass; string, 2 pieces of leather. Possible remains of a tortoise carapace container. Pottery: Later farming ware.
Other:Sorghum was recovered from layer 3. Layer 3 also contains high frequency of corm remains and seeds.	

Reference:
1. Mazel AD. Mhlwazini Cave: the excavation of late Holocene deposits in the northern Natal Drakensberg, Natal, South Africa. South Afr Humanit. 1990 Nov 1;2(11):95-133.

2. Plug I. The macrofaunal remains from Mhlwazini Cave, a Holocene site in the Natal Drakensberg. South Afr Humanit. 1990 Nov 1;2(11):135-42.</description>
			<styleUrl>#msn_shaded_dot10</styleUrl>
			<Point>
				<coordinates>29.389722222,-29.047777778,0</coordinates>
			</Point>
		</Placemark>
		<Placemark>
			<name>Collingham Shelter</name>
			<Snippet maxLines="0"></Snippet>
			<description>Site Reference Number:352
Site Name:Collingham Shelter
Type of site:inland rock shelter
Country: South Africa, KwaZulu- Natal Province
Latitude:-29.45972222
Longitude:29.79583333

Cultural Affiliation:hunter-gatherer
Stratigraphic context and date: BSV3 (&amp;FGBS), GAD, VP2, BSV1: 1830±50 [Pta-5098]; 1880±45 [Pta-5101]; 1770±50 [Pta-5274]; 1810±60 [Pta-5265] charcoal samples.
Date Rating:2
Archaeological Material: ostrich eggshell beads.Other organic material: gourd [2 have smooth edges and may suggest they could be rim pieces], knotted grass, knotted leather thong, string. [Twine was found related to a fish hook recovered in BSV3]. Possible modified tortoise carapace bowl. Pottery: bag-shaped and black-to-grey in colour. Referred to as Pre-agriculturalist Ware. 
Other: Several pieces of material culture show ochre staining. Ochre balls in human hair. Tortoise carapase fragment. Corms are present throughout the deposit mostly likely of Watsonia densiflor.The greatest quantity of seed of which P. falcatus comprises of 92% of the seed assemblage in VP2. Plant foods were heavily exploited and Eland were hunted. The presence of ground stone [south of the Thukela River] post 2000 BP.

Cultural Affiliation:Hunter-gatherer
Stratigraphic context and date:TBS (uppermost deposit) 1260±50 [Pta-5408] charcoal; 650±50 [Pta-5092] wood
Date Rating:2
Archaeological Material: 10 pieces of gourd [1 fragment ochre stained and 2 pieces have been stitched together by twine.], string, 14 pieces of leather of which some are remains of knotted thongs, leather bag.Pottery from TBS appears to be thicker than the underlaying units.

Reference:
1. Mazel AD. Collingham Shelter: the excavation of late Holocene deposits, Natal, South Africa. South Afr Humanit. 1992 Oct 1;4(10):1-51.</description>
			<styleUrl>#msn_shaded_dot10</styleUrl>
			<Point>
				<coordinates>29.795833333,-29.459722222,0</coordinates>
			</Point>
		</Placemark>
		<Placemark>
			<name>KwaThwaleyakhe Shelter</name>
			<Snippet maxLines="0"></Snippet>
			<description>Site Reference Number:353
Site Name:KwaThwaleyakhe Shelter
Type of site:inland rock shelter
Country: South Africa, KwaZulu-Natal Province
Latitude:-28.91361111
Longitude:30.44361111

Cultural Affiliation: Hunter-gatherer contact with farmers
Stratigraphic context and date: Layer 2 (TBS1) 1290±50 [Pta-5350] charcoal
Date Rating:3
Archaeological Material: ostrich eggshell beads; Ntshekane type pottery [Farmer Ware].
Other:166 pieces of ochre were recovered from layer 2. Evidence for ochre grinding is present. 2 worked bone spatulaes. Modified Paleo/Redunca tali were also recovered from layer 2 and a modified sheep tali from layer 1. Large quantity of tortoise remains. 

Reference:
1. Mazel AD. KwaThwaleyakhe Shelter: the excavation of mid and late Holocene deposits in the central Thukela Basin, Natal, South Africa. South Afr Humanit. 1993 Oct 1;5(10):1-36.</description>
			<styleUrl>#msn_shaded_dot10</styleUrl>
			<Point>
				<coordinates>30.443611111,-28.913611111,0</coordinates>
			</Point>
		</Placemark>
		<Placemark>
			<name>Mzinyashana 1</name>
			<Snippet maxLines="0"></Snippet>
			<description>Site Reference Number:355
Site Name:Mzinyashana 1
Type of site:inland rock shelter
Country: South Africa, KwaZulu-Natal Province
Latitude:-28.31416667
Longitude:30.47222222

Cultural Affiliation: LSA hunter-gatherer
Stratigraphic context and date: Layer 6 2260±50 [Pta-6542] charcoal
Date Rating:2
Archaeological Material: ostrich eggshell bead (1) ochre stained.

Cultural Affiliation:Hunter-gatherer with possible farmer contact
Stratigraphic context and date: Layer 5, 1520±20 [Pta-6543] charcoal
Date Rating:3
Archaeological Material: Pottery: generally thinner than overlying pottery which is thick-walled.

Cultural Affiliation:Hunter-gatherer and Farmer occupations
Stratigraphic context and date: Layer 3, 970±50 [Pta-6538] charcoal; Layer 2 790±50 [Pta-6541] charcoal; Layer 1 660±50 [Pta-6715] charcoal.
Date Rating: 2
Archaeological Material: Pottery from the second millennium AD [Moor Park and Blackburn-farmer ware].Sheep/goat [4N], cattle [3N]	.

Reference:
1. Mazel AD. Mzinyashana Shelters 1 and 2: excavation of mid and late Holocene deposits in the eastern Biggarsberg, Thukela Basin, South Africa. South Afr Humanit. 1997 Dec 1;9(12):1-35.

2. Plug I. Faunal remains from Mzinyashana, a Later Stone Age site in KwaZulu-Natal, South Africa. South Afr Humanit. 2002 Jan 1;14(1):51-63.</description>
			<styleUrl>#msn_shaded_dot10</styleUrl>
			<Point>
				<coordinates>30.472222222,-28.314166667,0</coordinates>
			</Point>
		</Placemark>
		<Placemark>
			<name>iNkolimahashi Shelter</name>
			<Snippet maxLines="0"></Snippet>
			<description>Site Reference Number:356
Site Name:iNkolimahashi Shelter
Type of site:inland rock shelter
Country: South Africa, KwaZulu-Natal Province
Latitude:-28.79416667
Longitude:30.18055556

Cultural Affiliation:Hunter-gatherer with farmer contacts
Stratigraphic context and date: Layer 5, 1600±50 [Pta-7231] charcoal, Layer 5, 1580±50 [Pta-7230] charcoal; Layer 4, 1170±50 [Pta-7229] charcoal.	
Date Rating: 2
Archaeological Material: Sherds similar to first millennium AD pottery [Farmer]

Cultural Affiliation: Hunter-gatherer contact with farmers
Stratigraphic context and date: Layer 3, 550±45 [Pta-7459] charcoal.
Date Rating: 2
Archaeological Material: ostrich eggshell beads; pottery from farmer sites of the second millenium AD; sheep.	
Other: Layer 1 contains a ground piece of tortoise carapace. The layer is associated with farmer occupation at the site. A single sheep phalanx was recovered from layer 2 dated to 360±45 [Pta-7227][associated with farmer occupation of the site].

Reference:
1. Mazel AD. iNkolimahashi Shelter: the excavation of Later Stone Age rock shelter deposits in the central Thukela Basin, KwaZulu-Natal, South Africa. South Afr Humanit. 1999 Dec 1;11(12):1-21.	

2. Badenhorst S. The archaeofauna from iNkolimahashi Shelter, a Later Stone Age shelter in the Thukela Basin, KwaZulu-Natal, South Africa. South Afr Humanit. 2003 Dec 1;15(1):45-57.</description>
			<styleUrl>#msn_shaded_dot10</styleUrl>
			<Point>
				<coordinates>30.180555556,-28.794166667,0</coordinates>
			</Point>
		</Placemark>
		<Placemark>
			<name>Umhlatuzana Rock Shelter</name>
			<Snippet maxLines="0"></Snippet>
			<description>Site Reference Number:357
Site Name: Umhlatuzana Rock Shelter
Type of site: inland rock shelter
Country: South Africa, KwaZulu-Natal Province
Latitude:-29.80777778
Longitude:30.75611111

Cultural Affiliation:LSA
Stratigraphic context and date: Layer 3 (FBSA) 2840±60 [Pta-4215] charcoal
Date Rating:2
Archaeological Material: ostrich eggshell beads.

Reference:
1. Kaplan J. The Umhlatuzana rock shelter sequence: 100 000 years of Stone Age history. South Afr Humanit. 1990 Nov 1;2(11):1-94.</description>
			<styleUrl>#msn_shaded_dot10</styleUrl>
			<Point>
				<coordinates>30.756111111,-29.807777778,0</coordinates>
			</Point>
		</Placemark>
		<Placemark>
			<name>Driel Shelter</name>
			<Snippet maxLines="0"></Snippet>
			<description>Site Reference Number:358
Site Name:Driel Shelter
Type of site: inland rock shelter
Country: South Africa, KwaZulu- Natal Province.
Latitude:-28.76416667
Longitude:29.29027778

Cultural Affiliation:hunter-gatherer
Stratigraphic context and date: layer 3 (referred to as Older Ash level (OA)) 1775±40 [Pta-1381] charcoal
Date Rating:2
Archaeological Material: ostrich eggshell beads; a non-organic schist bowl and pre-agriculturist pottery thin-wall grit-tempered pottery

Reference:
1. Maggs T, Ward V. Driel Shelter: rescue at a late Stone Age site on the Tugela River. Ann Natal Mus. 1980 Oct 1;24(1):35-70.</description>
			<styleUrl>#msn_shaded_dot10</styleUrl>
			<Point>
				<coordinates>29.290277778,-28.764166667,0</coordinates>
			</Point>
		</Placemark>
		<Placemark>
			<name>Umbeli Belli Shelter</name>
			<Snippet maxLines="0"></Snippet>
			<description>Site Reference Number:359
Site Name:Umbeli Belli Shelter
Type of site:coastal rock shelter
Country: South Africa, KwaZulu-Natal Province
Latitude:-30.68583333
Longitude: 30.27083333

Cultural Affiliation:Hunter-gatherer
Stratigraphic context and date: Layer 2 [Ashy Lens] 1140±50 [Pta-2825] charcoal
Date Rating:2
Archaeological Material: ostrich eggshell beads.

Reference:
1. Mitchell PJ. Prehistoric exchange and interaction in southeastern southern Africa: marine shells and ostrich eggshell. Afr Archaeol Rev. 1996 Mar 1;13(1):35-76.

2. Cable C. Economy and technology in the Late Stone Age of southern Natal. Oxford: British Archaeological Reports (BAR); 1984.</description>
			<styleUrl>#msn_shaded_dot10</styleUrl>
			<Point>
				<coordinates>30.26765464663371,-30.68637015371055,0</coordinates>
			</Point>
		</Placemark>
		<Placemark>
			<name>Borchers Shelter</name>
			<Snippet maxLines="0"></Snippet>
			<description>Site Reference Number:360
Site Name:Borchers Shelter
Type of site: coastal rock shelter
Country: South Africa, KwaZulu-Natal Province
Latitude:-30.70277778
Longitude:30.28222222

Stratigraphic layer: Layer 3 [Dark Brown] 2070±50 [Pta-3108] charcoal
Date Rating:2
Archaeological Material: beads [includes some bone beads]

Reference:
1. Cable C. Economy and technology in the Late Stone Age of southern Natal. Oxford: British Archaeological Reports (BAR); 1984.</description>
			<styleUrl>#msn_shaded_dot10</styleUrl>
			<Point>
				<coordinates>30.28222222200001,-30.702777778,0</coordinates>
			</Point>
		</Placemark>
		<Placemark>
			<name>Shongweni South  Cave</name>
			<Snippet maxLines="0"></Snippet>
			<description>Site Reference Number:362a
Site Name:Shongweni South  Cave
Type of site:coastal large cave
Country: South Africa, KwaZulu-Natal Province
Latitude:-29.86277778
Longitude:30.72083333

Cultural Affiliation:hunter-gatherer mixed with ealy farmer occupation.
Stratographic context and date: 1770±60 [Pta-821] charcoal AD242-377
Date Rating:3
Archaeological Material: twine and knotted grass. Bottle gourd [Lagenaria siceraria (Mol)] was recovered below this date.Pottery: several sherds from J5 A-C (apparently covering without stratification Levels 2-5) seem associated. They belonged to a rather finer large pot 5-8 mm thick, black on both faces. There may be pieces of a similar or the same pot from J2-B and B-B (Level 3). A rim from G3-B (fig. 6.8) and a sherd from G3-A (Levels 1-2) seem to have come from a small black vessel. [Davies 1975, pp 641].
Note: Vogel et al. 1986 has associated this timeframe at the site with early Farmer occupation.

Reference:
1. Davies O. Excavations at Shongweni South Cave: the oldest evidence to date for cultigens in southern Africa. Ann Natal Mus. 1975 Nov 1;22(2):627-62.
				
2. Vogel JC, Fuls A, Visser E. Pretoria radiocarbon dates III. Radiocarbon. 1986;28(3):1133-72.</description>
			<styleUrl>#msn_shaded_dot10</styleUrl>
			<Point>
				<coordinates>30.720833333,-29.86277777800001,0</coordinates>
			</Point>
		</Placemark>
		<Placemark>
			<name>Jubilee Shelter</name>
			<Snippet maxLines="0"></Snippet>
			<description>Site Reference Number:365
Site Name:Jubilee Shelter
Type of site: inland rock shelter site
Country: South Africa, Gauteng Province
Latitude:-25.69166667
Longitude:27.91333333

Cultural Affiliation:Hunter-gatherer with pottery [Bambata Ware]
Stratigraphic context and date:Level B , sq. C4, 1840±50 [Wits-1398] charcoal
Date Rating:3
Archaeological Material: undecorated ostrich eggshell container; engraved ostrich eggshell fragment; ostrich eggshell beads. Pottery: Bambata type pottery. A sheep [1N] bone  was recovered from Level B but has been directly dated to 310±50 BP [OxA-6039].

Cultural Affiliation: Hunter-gatherer with farmer contacts
Stratigraphic context and date: RR, sq. D2, 1350±120 [Wits-1399] charcoal
Date Rating:2
Archaeological Material: ostrich eggshell beads. Pottery: early Farmer
Note:Faunal and plant material is scarce in the 1350 BP level.

Reference:
1. Wadley L. Later Stone Age hunters and gatherers of the southern Transvaal: social and ecological interpretation. Oxford: British Archaeological Reports,  International Series 380; 1987  25.				
2. Wadley L. Changes in the social relations of precolonial hunter–gatherers after agropastoralist contact: an example from the Magaliesberg, South Africa. J Anthropol Archaeol. 1996 Jun 1;15(2):205-17. Available from https://doi.org/10.1006/jaar.1996.0008</description>
			<styleUrl>#msn_shaded_dot10</styleUrl>
			<Point>
				<coordinates>27.913333333,-25.691666667,0</coordinates>
			</Point>
		</Placemark>
		<Placemark>
			<name>Goergap 113 [KR}</name>
			<Snippet maxLines="0"></Snippet>
			<description>Site Reference Number:369
Site Name:Goergap 113 [KR]
Type of site:inland rock shelter
Country: South Africa, Limpopo Province
Latitude:-24.11388889
Longitude: 28.47083333

Cultural Affiliation:Hunter-gatherer contact with farmers
Stratigraphic context and date: Layer 3, 720±50 [Pta-5507] charcoal; Layer 3, 600±50 [Pta-5213] charcoal; Layer 2, 540±50 [Pta-5510] charcoal; Layer 1, 380±50 [Pta-5511] charcoal.
Date Rating:2
Archaeological Material: ostrich eggshell beads; undecorated pottery in uppermost levels [73% of the total pottery assemblage] may reflect a more recent Sotho-Tswana or Northern Ndebele occupation of the area;	cattle;  sheep/goat.	.

Reference:
1. Van der Ryst MM. The Waterberg Plateau in the Northern Province, Republic of South Africa, in the Later Stone Age. Archaeopress; 1998 Jan.</description>
			<styleUrl>#msn_shaded_dot10</styleUrl>
			<Point>
				<coordinates>28.470833333,-24.113888889,0</coordinates>
			</Point>
		</Placemark>
		<Placemark>
			<name>Balerno Shelter 3 [Warthog Shelter]</name>
			<Snippet maxLines="0"></Snippet>
			<description>Site Reference Number:374
Site Name: Balerno Shelter 3 [Warthog Shelter]
Type of site: small inland rock shelter
Country: South Africa, Limpopo Province
Latitude:-22.28694444
Longitude: 29.20361111

Cultural Affiliation:LSA hunter-gatherer
Stratigraphic context and date: Unit AG3 sq. G7, 2250±40 [Pta-7994] charcoal; Unit AG2 sq. G8, 1920±45 [Pta-7997] charcoal.
Date Rating:2
Archaeological Material: ostrich eggshell beads.
Other: Ochre, haematite and specularite occur in large quantities in Unit AG2.

Reference:
1. Van Doornum B. Balerno Shelter 3: a Later Stone Age site in the Shashe-Limpopo confluence area, South Africa. South Afr Humanit. 2014 Jan 1;26(1):129-55.</description>
			<styleUrl>#msn_shaded_dot10</styleUrl>
			<Point>
				<coordinates>29.203611111,-22.286944444,0</coordinates>
			</Point>
		</Placemark>
		<Placemark>
			<name>Balerno Main Shelter</name>
			<Snippet maxLines="0"></Snippet>
			<description>Site Reference Number:375
Site Name:Balerno Main Shelter
Type of site:inland rock shelter
Country: South Africa, Limpopo Province
Latitude:-22.265
Longitude:29.18805556

Cultural Affiliation:LSA hunter-gatherer
Stratigraphic context and date: DBG Hearth 2180±50 [Pta-8609] charcoal
Date Rating:2
Archaeological Material:ostrich eggshell beads.

Cultural Affiliation: Hunter-gatherer with farmer contacts and Bambata Ware
Stratigraphic context and date:BRA 55-60; 1340±40 [Pta-8603] charcoal
Date Rating:2
Archaeological Material: ostrich eggshell beads. Several decorated pot sherds from BRA, BRA 45-50 and BRA 50 -55 have been identified as belonging to particular ceramic traditions including Mzonjani (Farmer) and Bambata (Hunter-gatherer livestock-keeper?). 
Other: tortoise remains represent the highest amount in the faunal assemblage.

Reference:
1. Van Doornum B. Sheltered from change: hunter-gatherer occupation of Balerno Main Shelter, Shashe-Limpopo confluence area, South Africa. South Afr Humanit. 2008 Dec 1;20(2):249-84.</description>
			<styleUrl>#msn_shaded_dot1</styleUrl>
			<Point>
				<coordinates>29.188055556,-22.265,0</coordinates>
			</Point>
		</Placemark>
		<Placemark>
			<name>Olieboomspoort [OBP]</name>
			<Snippet maxLines="0"></Snippet>
			<description>Site Reference Number:376
Site Name: Olieboomspoort [OBP]
Type of site: large inland rock shelter
Country: South Africa, Limpopo Province
Latitude:-23.87833333
Longitude:27.63805556

Cultural Affiliation:LSA hunter-gatherer-fishers
Stratigraphic context and date: Layer 10, sq. D5, 2350±40 [Pta-8429] charcoal; Layer 10, sq. D5, 2280±35 [Pta-8400] charcoal; Layer 10, sq. C4, 2230±15 [Pta-8408] seeds; Layer 10, sq. C4,  2180±40 [Pta-8405]	charcoal.
Date Rating:Filtered
Reason for rating: farmer pottery present in levels indicates stratigraphic problems.
Archaeological Material:  many ochre stained ostrich eggshell beads.

Cultural Affiliation:Hunter-gatherer-fishers with farmer contacts and pastoralist groups
Stratigraphic context and date: Layer 9, sq. D5, 2010±50 [Pta-8410] charcoal; Layer 5, sq. D5, 2000±25 [Pta-8030] charcoal; Layer 3, sq. D5, 1700±45 [Pta-7798] charcoal; Layer 6, sq. C5, 1600±50 [Pta-8032] charcoal; Layer 3, sq. C3, 1530±40 [Pta-7799] charcoal; Layer 6, sq. F5, 1330±50 [Pta-7418] charcoal; Layer 2, sq. D5, 1310±40 [Pta-7780] charcoal.	
Date Rating:3
Archaeological Material: decorated fragments of ostrich eggshell present [some of which are ochre stained]; ostrich eggshell beads, ochre staining occurs on majority of beads. Other organic remains: gourd [possible tsamma], modified tortoise carapace bowls. Strychbos fragments may have been derived from containers [use for holding pigments, ochre stained].The presence of decorated Strycnos shell was recorded by Cooke from Pomongwe Cave [Zimbabwe] in the Upper Wilton/Farmer levels. These levels remain undated. Cooke suggests that the levels are largely disturbed [Cooke 1963].Pottery: 1 Bambata Sherd, mostly jar form contains ochre staining or encrustation. 1 Eiland type sherd [Farmer Ware].  Cattle and sheep/goat occur in the upper most levels at site.
Note: Many artefacts are ochre stained. Upper and lower grindstones show the process of ochre grinding. Bone spatulate objects [made from rib] and bone knives. Perhaps served as eating implements.There is a decrease in the use of haematite [pigments] and various other materials from AD 408 onwards. The time period coincides with hunter-gatherer contact with farmers.

Reference:
1. Van der Ryst MM. Seeking shelter: Later Stone Age hunters, gatherers and fishers of Olieboomspoort in the western Waterberg, south of the Limpopo (Doctoral dissertation). Johannesburg: University of the Witwatersrand; 2006.</description>
			<styleUrl>#msn_shaded_dot10</styleUrl>
			<Point>
				<coordinates>27.638055556,-23.878333333,0</coordinates>
			</Point>
		</Placemark>
		<Placemark>
			<name>Leholamogoa [LMG]</name>
			<Snippet maxLines="0"></Snippet>
			<description>Site Reference Number:377
Site Name:Leholamogoa [LMG]
Type of site:inland rock shelter
Country: South Africa, Limpopo Province
Latitude:-23.26777778
Longitude:28.82555556

Cultural Affiliation:hunter-gatherer
Stratigraphic context and date:Spit 5, 2160±60 [Beta-236645] charcoal; 2130±40 [Beta-236644] charcoal.
Date Rating:2
Archaeological Material: ostrich eggshell beads.
Note: Below this date, Spit 6, contains an ochre stained grindstone. Tortoise carapase fragments and large mammel bones are found predominantly in the lower lying levels at the site. No evidence for the transition to herding at the site.

Reference:
1. Bradfield J, Holt S, Sadr K. The last of the LSA on the Makgabeng Plateau, Limpopo Province. S Afr Archaeol Bull. 2009 Dec 1;64(190):176-83.</description>
			<styleUrl>#msn_shaded_dot10</styleUrl>
			<Point>
				<coordinates>28.82555555600001,-23.267777778,0</coordinates>
			</Point>
		</Placemark>
		<Placemark>
			<name>SAM-AP 5075</name>
			<Snippet maxLines="0"></Snippet>
			<description>Site Reference Number:405
Site Name:SAM-AP 5075
Type of site:rock shelter human burial site
Country: South Africa, Western Cape Province
Latitude:-34.14527778
Longitude:18.37416667

Cultural Affiliation:LSA
Stratigraphic context and date:burial 2530±60 [Pta-4669] human bone.
Date Rating:2
Archaeological Material: fibre string

References:
1. Lazarides M. Temporal, spatial and structural analysis of LSA burials in the Western Cape province, South Africa (Dissertation MSc). Johannesburg: University of the Witwatersrand.</description>
			<styleUrl>#msn_shaded_dot10</styleUrl>
			<Point>
				<coordinates>18.374166667,-34.145277778,0</coordinates>
			</Point>
		</Placemark>
		<Placemark>
			<name>SAM-AP 1449</name>
			<Snippet maxLines="0"></Snippet>
			<description>Site Reference Number:406
Site Name:SAM-AP 1449
Type of site: inland small rock shelter human burial
Country: South Africa, Western Cape Province
Latitude:-32.17861111
Longitude:18.89083333	

Cultural Affiliation:LSA burial
Stratigraphic context and date: burial 2330±100 [OxA-453] human bone
Date Rating:1
Archaeological Material: twine and animal skin

Reference:
1. Lazarides M. Temporal, spatial and structural analysis of LSA burials in the Western Cape province, South Africa (Dissertation MSc). Johannesburg: University of the Witwatersrand.</description>
			<styleUrl>#msn_shaded_dot10</styleUrl>
			<Point>
				<coordinates>18.890833333,-32.178611111,0</coordinates>
			</Point>
		</Placemark>
		<Placemark>
			<name>Pitsaneng</name>
			<Snippet maxLines="0"></Snippet>
			<description>Site Reference Number:383
Site Name:Pitsaneng
Type of site: small inland rock shelter
Country: Lesotho
Latitude:-29.72777778
Longitude:28.79277778

Cultural Affiliation:Hunter-gatherer-livestock-keepers and contact with farmers
Stratigraphic context and date: Spit 7 (Sq. Q2) 960±90 [OxL-1314] OSL date/pottery;Spit 18 (sq. M4) 870±80 (OxL-1316) OSL date/pottery; Spit 9 (sq.M4) 840±40 (Pta-8491) charcoal; Burial (M2) 810±50 (Pta-8360) charcoal.
Date Rating:2
Archaeological Material: ostrich eggshell beads, farmer pottery, livestock.

Reference:
1. Hobart J. Pitsaneng: evidence for a neolithic Lesotho?. Before Farming. 2004 Jan 1;2004(4):1-0.</description>
			<styleUrl>#msn_shaded_dot10</styleUrl>
			<Point>
				<coordinates>28.79277777800001,-29.727777778,0</coordinates>
			</Point>
		</Placemark>
		<Placemark>
			<name>Bolahla</name>
			<Snippet maxLines="0"></Snippet>
			<description>Site Reference Number:388
Site Name:Bolahla
Type of site: small inland rock shelter
Country:Lesotho
Latitude:-30.06666667
Longitude:28.4	

Cultural Affiliation:Hunter-gatherer [with possible farmer contact]
Stratigraphic context and date:200 - 300mm depth 910±80 [Pta-5549] charcoal
Date Rating:Filtered
Archaeological Material:ostrich eggshell beads; bag-shaped with fairly straight necks. Undecorated. Some of the sherds indicate Basotho manufacture [agripastoralist pottery] whilst the date suggests that it may derive from LSA pottery with non-Sotho origins. Cattle, sheep c.f., sheep/goat, goat c.f. 

Reference:
1. Mitchell PJ, Parkington JE, Yates R. Recent Holocene archaeology in western and southern Lesotho. S Afr Archaeol Bull. 1994 Jun 1:33-52.</description>
			<styleUrl>#msn_shaded_dot10</styleUrl>
			<Point>
				<coordinates>28.4,-30.066666667,0</coordinates>
			</Point>
		</Placemark>
		<Placemark>
			<name>Muela Rock Shelter</name>
			<Snippet maxLines="0"></Snippet>
			<description>Site Reference Number:390
Site Name: Muela Rock Shelter
Type of site: inland rock shelter
Country:Lesotho
Latitude:-28.76666667
Longitude:28.46305556

Cultural Affiliation:Hunter-gatherer
Stratigraphic context and date: Layer 4, 730±50 [Pta-6329] charcoal
Date Rating:3
Archaeological Material: ostrich eggshell beads.A sherd was recovered in layer 4 of thicker-walled type. [1 sherd perhaps intrusive].

Reference:
1. Mitchell P, Kaplan J. The archaeology of the Lesotho Highlands water project phases IA and IB. South Afr Humanit. 2012 Jan 1;24(1):1-32.</description>
			<styleUrl>#msn_shaded_dot10</styleUrl>
			<Point>
				<coordinates>28.463055556,-28.766666667,0</coordinates>
			</Point>
		</Placemark>
		<Placemark>
			<name>Liphofung</name>
			<Snippet maxLines="0"></Snippet>
			<description>Site Reference Number:391
Site Name:Liphofung
Type of site: large inland rock shelter
Country: Lesotho
Latitude:-28.90069167
Longitude: 28.46162222

Cultural Affiliation:LSA hunter-gatherer
Stratigraphic context and date: layer 2 [DBS] 2700±60 [Pta-6106]  bone
Date Rating:2
Archaeological Material: ostrich eggshell beads.

Reference:
1. Mitchell P, Kaplan J. The archaeology of the Lesotho Highlands water project phases IA and IB. South Afr Humanit. 2012 Jan 1;24(1):1-32.</description>
			<styleUrl>#msn_shaded_dot10</styleUrl>
			<Point>
				<coordinates>28.461622222,-28.900691667,0</coordinates>
			</Point>
		</Placemark>
		<Placemark>
			<name>Moshebi&apos;s Shelter</name>
			<Snippet maxLines="0"></Snippet>
			<description>Site Reference Number:394
Site Name:Moshebi&apos;s Shelter
Type of site: inland rock shelter
Country: Lesotho
Latitude:-29.93333333
Longitude: 29.03333333

Cultural Affiliation: LSA hunter-gatherer
Stratigraphic context and date: Spit 3, 2200±25 [UGAMS-11589] charcoal; Spit 4, 2180±45 [Pta-319] charcoal
Date Rating:2
Archaeological Material: ostrich eggshell beads. One piece of pottery possibly intrusive to layer [1 sherd]						
Reference:
1. Mitchell PJ. Prehistoric exchange and interaction in southeastern southern Africa: marine shells and ostrich eggshell. Afr Archaeol Rev. 1996 Mar 1;13(1):35-76.</description>
			<styleUrl>#msn_shaded_dot10</styleUrl>
			<Point>
				<coordinates>29.033333333,-29.933333333,0</coordinates>
			</Point>
		</Placemark>
		<Placemark>
			<name>Likoaeng</name>
			<Snippet maxLines="0"></Snippet>
			<description>Site Reference Number:396
Site Name:Likoaeng
Type of site:inland open-air site
Country:Lesotho
Latitude:-29.73555556
Longitude:28.76305556

Cultural Affiliation:Hunter-gatherer-fishers. [Phase C]
Stratigraphic context and date: layer V, 2000±70 [Pta-9048] wood charcoal; layer V, 1850±40 [Pta-7092] wood charcoal; layer III, 1850±15 [Pta-7097] wood charcoal; layer III, 1830±15 [Pta-7865] wood charcoal.
Date Rating:2
Archaeological Material: ostrich eggshell beads (? produced from the loss or breakage of a single item); sheep/goat [2N] [Sheep bone is considered unreliable with a 9% accuracy rate].

Cultural Affiliation:Hunter-gatherer contact with farmers [Phase D]
Stratigraphic context and date: layer I, 1310±80 [Pta-7877] wood charcoal; 1285±40 [GrA-23237]	sheep; 1290±30 [GrA-26831] iron
Date Rating:1	
Archaeological Material: Msuluzi or Ndondonwane Sherd [Early Farmer Ware]; cattle, sheep/goat, sheep.

References:
1. Mitchell PJ. Prehistoric exchange and interaction in southeastern southern Africa: marine shells and ostrich eggshell. Afr Archaeol Rev. 1996 Mar 1;13(1):35-76.

2. Mitchell P, Plug I, Bailey G, Charles R, Esterhuysen A, Thorp JL, Parker A, Woodborne S. Beyond the drip-line: a high-resolution open-air Holocene hunter-gatherer sequence from highland Lesotho. Antiquity. 2011 Nov;85(330):1225-42.
				
3. Plug I, Mitchell P, Bailey G. Late Holocene fishing strategies in southern Africa as seen from Likoaeng, highland Lesotho. J Archaeol Sci. 2010 Dec 1;37(12):3111-23.
				
4. Mitchell P, Plug I, Bailey G. Spatial patterning and site occupation at Likoaeng, an open‐air hunter‐gatherer campsite in the Lesotho Highlands, Southern Africa. Archeological Papers of the American Anthropological Association. 2006 Jan;16(1):81-94.
				
5. Mitchell P, Plug I, Bailey G, Woodborne S. Bringing the Kalahari debate to the mountains: late first millennium AD hunter-gatherer/farmer interaction in highland Lesotho. Before Farming. 2008 Jan 1;2008(2):1-22.</description>
			<styleUrl>#msn_shaded_dot10</styleUrl>
			<Point>
				<coordinates>28.76305555600001,-29.735555556,0</coordinates>
			</Point>
		</Placemark>
		<Placemark>
			<name>Sehonghong</name>
			<Snippet maxLines="0"></Snippet>
			<description>Site Reference Number:397
Site Name:Sehonghong
Type of site:large inland rock shelter
Country: Lesotho
Latitude:-29.76666667
Longitude: 28.78333333

Cultural Affiliation: hunter-gatherer-fishers [Ceramic Wilton]
Stratigraphic context and date: layer GAP base 1710±50 [Pta-6063] charcoal
Date Rating:2
Archaeological Material: ostrich eggshell beads; this provides the earliest date for the pottery layer.
Note:Historically the ostrich was distributed in the western lowlands of Lesotho. Tortoise is rare in the Lesotho Highlands although fragments of tortoise carapase were recovered. 

Cultural Affiliation:Hunter-gatherers 
Stratigraphic context and date: layer GAP [Carter et al. 1988 excavation.] 1400±50 [Pta-885] charcoal; layer GAP [pit at top] 1240±50 [Pta-6084] charcoal.
Date Rating:2
Archaeological Material: ostrich eggshell beads. Pottery found in the top 3 units have a mean thickness of 7.8±1.6mm, grey-to-black in colour, grit-tempered and not well fired. Decoration is restricted to burnishing.
Other:A few tortoise carapace fragments were recovered from the site. Identification of whether or not they were used as containers or as part of the occupants diet is inconclusive.	

Reference:
1. Plug I, Mitchell P. Fishing in the Lesotho highlands: 26,000 years of fish exploitation, with special reference to Sehonghong Shelter. J Afr Archaeol. 2008 Oct 25;6(1):33-55.	
			
2. Mitchell PJ. Sehonghong: the late Holocene assemblages with pottery. S Afr Archaeol Bull. 1996 Jun 1:17-25.</description>
			<styleUrl>#msn_shaded_dot10</styleUrl>
			<Point>
				<coordinates>28.783333333,-29.766666667,0</coordinates>
			</Point>
		</Placemark>
		<Placemark>
			<name>Siphiso Shelter</name>
			<Snippet maxLines="0"></Snippet>
			<description>Site Reference Number:398
Site Name:Siphiso Shelter
Type of site: small inland rock shelter
Country: Eswatini
Latitude:-26.31388889
Longitude: 31.975

Cultural Affiliation:Hunter-gatherer
Stratigraphic context and date:Stratum III 1940±370 [TX-5619]bone; Stratum II, 350±60 [TX-5622]	charcoal.
Date Rating: Filtered
Reason: too large standard of error.
Archaeological material: ostrich eggshell beads; pottery: grit-tempered (possibly pre-agriculturist). A sherd resembles similar Swazi pottery. 

Reference:
	
1. Barham LS. A preliminary report on the Later Stone Age artefacts from Siphiso Shelter in Swaziland. S Afr Archaeol Bull. 1989 Jun 1:33-43.</description>
			<styleUrl>#msn_shaded_dot1</styleUrl>
			<Point>
				<coordinates>31.975,-26.313888889,0</coordinates>
			</Point>
		</Placemark>
	</Folder>
</Document>
</kml>
