# Supplementary material for: A southern African archaeological database of organic containers and materials, 800 cal BC to cal AD 1500: Possible implications for the transition from foraging to livestock-keeping
Source: PLoS One. 2020 Jul 8;15(7):e0235226. doi: 10.1371/journal.pone.0235226 (PMC7343145; doi:10.1371/journal.pone.0235226)
Supplement: S1 Appendix — (XLSX) [file pone.0235226.s005.xlsx]

## Sheet: Database 1, Map 1 891 - 291BC
Map 1: 891 BC - 291 BC
Key:	Nq = quantity is not reported in published excavation report.
	F = site and/or radiocarbon determination has been filtered from map.
	? = identification is not certain.
	Direct dates are highlighted in bold
Site Reference Number	Site Name	Type of site	Region	Latitude	Longitude	Affiliation	Stratigraphic Context	uncal. Radiocarbon date [BP]	Material Dated	Calib. Radiocarbon date	Date Grade	Ostrich eggshell flask and or decorated pieces description.	Ostrich eggshell bead data [quantity, mean diameter, and manufacturing]	Other organic Material recovered at site	Further information gathered	References
2	Oruwanje 95/1	inland rock shelter site	Namibia	-18.3051	13.447	LSA	7/10c/-160	2527±27 [KIA-29258]	charcoal	762-542BC	2	0	N112, manufacturing present at site.	0	-	[2, 3]
5	Ovizorombuku 96/1	large rock shelter	Namibia	-17.0431	13.216	LSA	12/26b/+105	2465±35 [KN-5261]	charcoal	728-409BC	2	0	N3, 5.0±0.7mm, manufacturing absent.	0	-	[2]
							12/26b/+110	2435±45 [KN-5325]	charcoal	702-399BC					-
8	Omungunda 99/1	large rock shelter	Namibia	-18.0249	13.7867	LSA	3/3c/-155	2600±35 [KN-5674]	charcoal	802-590BC	2	0	few beads, mean of 6mm, manufacturing absent.	0	-	[2]
							4/4b/-155	2511±37 [KIA-22462]	charcoal	755-515BC
							3/3a/-145	2345±35 [KN-5675]	charcoal	406-263BC
							3/3b/-145	2242±23 [KIA-24949]	charcoal	356-206BC
14	Fackelträger	rock shelter	Namibia	-21.5667	15.5333	LSA	28-36cm	2740±45 [KN-461]	charcoal	895-810BC	3	1 complete ostrich egg worked into a container. 1 engraved fragment. [association with date not secure].	A fair number of beads. Not reported in its entirety.	0	-	[4]
							9-11cm	2730±45 [KN-460]	charcoal	895-805BC
							5-15cm	2190±40 [KN-I.732]	charcoal	350-113BC
							10-25cm	2150±60 [KN-I.731.]	charcoal	337-56BC
25	Messum 1	rock shelter	Namibia	-21.3667	14.2833	LSA	21-24cm	2820±55 [KN-I.638]	charcoal	997-846BC	2	0	A few number of beads. Not reported in its entirety	0	-	[5, 6]
31	Big Elephant Shelter	inland rock shelter	Namibia	-21.6833	15.6667	LSA	Light Brown Soil and Brown Soil with plant layer	2600±50 [Pta-1556]	charcoal	803-556BC	3	0	N151, small, minimal evidence for manufacturing at site.	0	-	[7]
							surface from area	2550±80 [UCLA-724A]		789-540BC
33	Leopard Cave	cave site	Namibia	-21.5728	15.555	LSA	Layer 6	2430±50 [Beta-236963]	charcoal	727-397BC	2	0	N16, 4.74±0.43mm, manufacturing present on site.	0	-	[8]
37	Geduld	rock shelter	Namibia	-20.2833	15.8333	LSA	Level 13, sq. C7	2300±50 [Pta-5872]	charcoal	395-230BC	3	0	N13, 4.6±0.8mm, manufacturing not reported for site.	0	-	[10, 11]
58	Kuidas Spring [KRS2]	small rock shelter	Namibia	-20.6318	13.8464	LSA	Brown III	2264±27 [OxA-27894]	charcoal	363-211BC	2	0	N141 [1 bead shows ochre staining], 4.1±0.84mm, manufacturing present on site.	0	-	[12, 13]
76	Amis 10	inland rock shelter	Namibia	-21.1193	14.4732	LSA	-	2760±50 [KN-3544]	-	906-815BC	2	0	N337 [total at site], manufacturing present at site.	0	-	[16]
								2710±60 [KN-4117]	-	896-797BC
79	Amis 17	inland rock shelter	Namibia	-21.1193	14.4732	LSA	70-75cm	2680±50 [KN-4066]	-	892-776BC	2	0	N13, 5mm, manufacturing present at site.	0	-	[16]
							75-80cm	2400±55 [KN-4065]	-	539-377BC
98	Cae Cae 2 [Xai Xai or Nxai Nxai]	inland open-air pan site	Botswana	-19.9345	21.0782	LSA	Unit II, level 17, 18	2165±50	charcoal	335-66BC	3	0	ostrich eggshell present but not reported in its entirety.	0	-	[17]
							Unit II, level 15, 16	2260±65	charcoal	370-206BC
105	Tshangula Cave	inland cave site	Zimbabwe	-21.2728	28.8374	LSA	Level 1	2150±100 [SR-75]	charcoal	353BC-AD14	3	0	nq [some beads coated in red ochre].	0	-	[18, 19]
107	Impala Rockshelter	inland rock shelter	Zimbabwe	-18.7385	26.5207	LSA	Test Unit 1 [50cm depth]	2310±40 [Beta-23182]	charred wood	397-236BC	3	0	N624 [total at site], manufacturing present at site.	0	-	[20]
122	Seal Midden MB2005 -005	open-air shell midden	Northern Cape	-30.4683	17.3601	LSA	Occupation 2 005A base of midden	2620±70 [GX-32525]	marine shell	330-55BC	3	8 undecorated ostrich eggshell container rim fragments [total at site].	N5, 3.3±1.1mm, manufacturing absent.	0	-	[21]
134	KN2005/135A	small in-situ coastal shell-midden	Northern Cape	-30.2349	17.248	LSA	K23 top	2523±27 [OxA-22924]	bone	757-542BC	3	0	N4, 4.88±0.39mm, manufacturing absent.	0	-	[22]
138	MB2005/001E	coastal open-air sites	Northern Cape	-30.4687	17.3607	LSA	Layer 2 (A39 eight layer)	2796±27 [OXA-24554]	bone	924-840BC	2	0	N3, 4.35±1.38mm, manufacturing absent.	0	-	[22]
							Layer 1 (A39 -second layer)	2190±27 [Oxa-24552]	bone	348-139BC
								2176±27 [OxA-24553]	bone	336-111BC
142	PN2009/001	deflated coastal shell midden	Northern Cape	-29.2463	16.8744	LSA	I64	2670±30 [UGAMS-6607]	marine shell	357-140BC	3	3 undecorated ostrich eggshell container rim fragments. 17 engraved pieces [parallel lines and 'ladder' designs.]	N36, 4.22±0.50mm, manufacturing present.	0	-	[22]
150	SK2005/096.	coastal in situ shell midden	Northern Cape	-29.6889	17.0643	LSA	Patch B	2740±25 [UGAMS-8871]	marine shell	414-184BC	2	0	N1, 3.62mm, manufacturing absent.	0	-	[22]
158	Reception Shelter (VR001)	small coastal cave site	Western Cape	-31.526	18.6011	LSA	Layer 9B	2560±49 [AA-89910]	bone	789-546BC	2	0	N10, 4.27±0.47mm, manufacturing absent.	0	-	[22]
							Layer 7 (top)	2578±25 [OxA-22983]	charcoal	793-571BC
165	Spoegrivier	coastal cave site	Northern Cape	-30.2833	17.2667	LSA	Layer 10 SAS (sq.C6) Pre-pottery	2400±25 [Pta-7200]	charcoal	478-390BC	2	0	N39, 4.2mm, manufacturing present.	0	-	[23, 24]
185	Zoovoorbij	inland cave site	Northern Cape	-28.645	20.9783	LSA	level III, sq. B1	2800±60 [Pta-2870]	charcoal	976-830BC	3	1 engraved pieces [incised] [total at site].	N5 [total at site], manufacturing not reported.	0	-	[26]
189	Jagt Pan 7	inland oval shaped stone feature site	Northern Cape	-30.6593	22.0868	LSA	Spit 3 - 4	2550±60 [Pta-4193]	oes	AD787-542	3	4 undecorated ostrich eggshell container rim pieces [context not provided].	N2 [unfinished], manufacturing present.	0	-	[27, 28]
							Spit 2	2360±60 [Pta-4309]	oes	486-235BC
219	Blydefontein	inland rock shelter site	Northern Cape	-31.25	25.1	LSA	GAC/CAU3	2728±32 [D-AMS-1231]	bone	893-805BC	2	0	nq [18 beads total at site] , 4.8mm, manufacturing not reported for site.	0	-	[29, 30, 31, 32]
							GAC/C50	2292±117 [SMU-1853]	charcoal	415-109BC
224	Riversmead Shelter	inland rock shelter	Northern Cape, Karoo	-30.6333	25.5	LSA	Level IX	2530±105 [GX-0724]	charcoal	778-492BC	3	0	N2, 3.9mm, manufacturing not reported for site.	0	-	[33]
228	Springbokoog [SBO]	5 surface scatters	Northern Cape, Upper Karoo	-30.2277	14.12	LSA	SBO15/spit 1	2710±50 [Pta-4664]	oes	894-798BC	3	decorated ostrich eggshell fragments.	Beads not reported for site.	0	-	[34]
							SBO5/excavated surface	2630±50 [Pta-4205]	oes	AD822-590BC
							SBO15/spit 1	2520±60 [Pta-4653]	oes	764-522BC
243	Pancho's Kitchen Midden	small rocky overhang site	Western Cape	-32.3394	18.3333	LSA [mega midden]	Layer 3	2640±60 [Pta-5602]	charcoal	835-264BC	2	0	N4, manufacturing absent.	0	-	[35]
244	Mike's Taylor Midden	coastal shell midden/mound [mega midden]/camp site	Western Cape	-32.335	18.3167	LSA [mega midden]	Spit 12, sq. E5	2820±50 [Pta-3720]	charcoal	996-846BC	2	0	N3 [total at site], manufacturing absent.	0	-	[36]
							Spit 10, sq. E3	2460±50 [Pta-3207]	charcoal	731-406BC
							Unit CAN, sq. E1	2270±25 [Pta-7013]	marine shell	368-213BC
							DGM, sq. E9	2340±60 [Pta-6693]	marine shell	412-213BC
							BARN3, sq. E9	2220±60 [Pta-6694]	marine shell	357-152BC
255	Deurspring 16 [DSP16]	coastal open shell midden	Western Cape	-32.0133	18.2955	LSA	Layer 1 [Unit ML sq. KII 50 - 120mm depth]	2760±45 [Pta-7129]	marine shell	905-817BC	2	0	N0.8, unfinished bead.	0	-	[38]
258a	Steenbokfontein	coastal cave site	Western Cape	-32.1617	18.3333	LSA	layer 3 [bottom]	2690±60 [Pta-6134]	charcoal	895-788BC	2	1 undecorated ostrich eggshell container rim fragment and 4decorated pieces.	N38, unfinished beads present. Manufacturing present.	0	-	[39, 40]
							layer 3 [top]	2490±50 [Pta-6505]	twigs	747-415BC
							Layer 2	2360±45 [Pta-6498]	microfauna	473-256BC
258b	SAM-AP 6314	coast burial	Western Cape	-32.1358	18.3081	LSA	burial	2445±50 [OxA-6219]	human bone	728-402BC	1	0	0	twine in direct association with burial	-	[41, 42]
273	Blombosfontein 7 [BBF7]	open-air shell midden	Western Cape	-34.4151	21.22	LSA	Unit 7/4HL3, sq. B2	3170±25 [Pta-6183]	shell	950-766BC	2	0	N53, less than 5mm, manufacturing present on site.	0	-	[44]
							Unit 7/1YSL, sq. B2	3110±50 [Pta-6179]	shell	917-664BC
277d	Geelbeck Dunes [SHELLY]	coastal open scatter sites	Western Cape	-33.1886	18.1589	LSA [mega midden]	SHELLY1	2465±25 [KIA-17757]	small oes bead	702-410BC	1	0	N220, small, manufacturing present.	0	-	[45]
277e	Geelbeck Dunes [POTTERY]	coastal open scatter sites	Western Cape	-33.1886	18.1589	LSA [mega midden]	POTTERY1	2500±25 [KIA-17761]	OES small bead	750-486BC	2	0	N614, small, manufacturing present.	0	-	[45]
277f	Geelbeck Dunes [NORA]	coastal open scatter sites	Western Cape	-33.1886	18.1589	LSA [mega midden]	NORA1	2580±25 [KIA-17755]	OES small bead preform	794-572BC	2	0	N187, small, manufacturing present on site.	0	-	[45]
277g	SAM-AP 6031	coastal burial site	Western Cape	-33.1772	17.9656	LSA	burial	2560±50 [Pta-4814]	human bone	792-544BC	2	0	0	string	-	[42]
279	Bakoond [BK]	coastal shell midden site	Western Cape	-33.365	18.1648	LSA [mega midden]	BK I, Spit 1, sq. F9	2800±30 [UGAMS-3064]	marine shell	532-260BC	3	0	N4, 4.73mm, manufacturing absent.	0	-	[46]
302a	Elands Bay Cave	coastal cave site	Western Cape	-32.31	18.352	LSA	LARM, sq. E9	2190±25 [Pta-5820]	charcoal	347-141BC	2	0	nq, beads are small and conform to 4 -4.5mm in external diameter.	string and grass bedding [Zostera capensis]	-	[47]
311	Klasies River Cave 1 [KRM1]	coastal cave site	Eastern Cape	-34.1	24.4	LSA	upper Unit (LSA II)	2795±85 [GX-0971]	charcoal	996-819BC	2	0	N1, manufacturing absent.	0	-	[50]
							Upper Unit (LSA II)	2525±85 [GX-0969]	charcoal	795-544BC
313	Melkhoutboom Cave	cave site	Eastern Cape	-33.3167	25.2833	LSA	Cut Away Frontal Unit [CAF]	2870±90 [Pta-706]	charcoal	1118-856BC	2	0	N11, manufacturing present.	0	-	[51]
316	Nelson Bay Cave	large coastal cave site and human burial	Western Cape	-34.1028	23.375	LSA	UCT346, human burial (Unit 49, Unit 43 and Unit 31)	Between 3020±35 [Pta-2920], 2970±60 [Pta-2913] and 2925±35 [GrN-5702]	charcoal	1126-998BC [limit of database capturing of dates]	2	0	N252 [associated grave good].	0	-	[52, 53, 54]
322	Bonawe Rock Shelter	inland rock shelter	Eastern Cape	-31.3436	27.775	LSA	Layer 1b [0.37m depth]	2250±80 [Pta-1711]	charcoal	381-165BC	3	0	N1, manufacturing absent.	0	-	[55]
357	Umhlatuzana Rock Shelter	inland rock shelter	KwaZulu-Natal	-29.8078	30.7561	LSA	Layer 3 (FBSA)	2840±60 [Pta-4215]	charcoal	1091-846BC	2	0	N5, manufacturing not reported for site.	0	-	[56]
334	Rose Cottage Cave	inland rock shelter	Free State	-29.2167	27.4667	LSA	Layer A2	2240±60 [Pta-7117]	charcoal	362-201BC	2	1 decorated ostrich eggshell piece ['ladder' design.]	N17, manufacturing present at site.	0	-	[57]
349	Nkupe Shelter	inland rock shelter	KwaZulu-Natal	-28.1467	29.9367	LSA	Layer 3 (WA1H)	2480±60 [Pta-3443]	charcoal	747-410BC	2	0	N31, 4.87±0.76mm, manufacturing absent.	twine	sheep/goat [1M] recovered from this level. Excavator notes that its presence is anomalous (58:359)	[58]
351	Mhlwazini Cave	inland rock shelter	KwaZulu-Natal	-29.0478	29.3897	LSA	Layer 6 (SOBS)	2570±60 [Pta-5045]	charcoal	795-544BC	2	0	N7, manufacturing absent.	0	Pottery possibly intrusive from overlying levels at site.	[59]
							Layer 5 (AOBS)	2280±50 [Pta-4868]	charcoal	383-211BC
355	Mzinyashana 1	inland rock shelter	KwaZulu-Natal	-28.3142	30.4722	LSA	Layer 6	2260±50 [Pta-6542]	charcoal	366-208BC	2	0	N1, [ochre stained], manufacturing absent.	0	-	[60]
374	Balerno Shelter 3 [Warthog Shelter]	small inland rock shelter	Limpopo	-22.2869	29.2036	LSA	Unit AG3 sq. G7	2250±40 [Pta-7994]	charcoal	359-207BC	2	0	N2, minimal evidence for manufacturing.	0	-	[61]
375	Balerno Main Shelter	inland rock shelter	Limpopo	-22.265	29.1881	LSA	DBG Hearth	2180±50 [Pta-8609]	charcoal	349-73BC	2	0	N57, evidence for manufacturing.	0	-	[62]
391	Liphofung	large inland rock shelter	Lesotho	-28.9007	28.4616	LSA	layer 2 [DBS]	2700±60 [Pta-6106]	bone	895-793BC	2	0	N3, manufacturing absent.	0	-	[64]
394	Moshebi's Shelter	inland rock shelter	Lesotho	-29.9333	29.0333	LSA	Spit 3	2200±25 [UGAMS-11589]	charcoal	350-147BC	2	0	N2, manufacturing absent	0	-	[65]
405	SAM-AP 5075	rock shelter burial site	Western Cape	-34.1453	18.3742	LSA	burial	2530±60 [Pta-4669]	human	768-540BC	2	0	0	string	-	[42]
406	SAM-AP 1449	inland small rock shelter burial	Western Cape	-32.1786	18.8908	LSA	burial	2330±100 [OxA-453]	human bone	507-202BC	1	0	0	twine and animal skin	-	[42]
Filtered Sites from Time Slice 1: 891 - 291BC
1	Erb Tanks	inland rock shelter	Namibia	-22.1516	15.2983	LSA	level 15	2590±25	oes [AMS]	798-591BC	F	0	manufacturing present	0	-	[1]
35	Spitzkoppe	rock shelter?	Namibia	-21.8234	15.1783	LSA	Unit 6: Coarse Burnt Samd [0.3m]	2600±45 [Pta-4652]	charcoal	803-560BC	F	0	No ostrich eggshell beads were recovered.	0	-	[9]
66	Tsisab Shelter	inland rock shelter	Namibia	-21.1	14.6833	LSA	Hearth, Sq. C5 [10cm depth]	2240±50 [Pta-1546]	charcoal	358-204BC	F	0	not reported in its entirety.	0	-	[14]
67	Girl's School Shelter	inland large boulder shelter	Namibia	-21.1	14.6833	LSA	Sq. C, Spit 3 [17-22cm depth]	2780±60 [Pta-1776]	charcoal	968-816BC	F	0	not reported in its entirety.	0	-	[14, 15]
117	KV502	small open-air site of a cluster of shell middens, coastal.	Northern Cape	-29.5008	17.0552	LSA	-	2940±45 [Pta-9306]	marine shell	728-472BC	F	0	No beads reported with only ostrich eggshell fragments present.	0	-	[21]
120	LK2001-013 or LK5-1.	open-air coastal shell midden	Northern Cape	-30.3776	17.3084	LSA	East Patch	2870±60 [Pta-9312]	marine shell	656-372BC	F	0	No beads reported with only ostrich eggshell fragments present.	0	-	[21]
128	KN2005/040	dense deflated shell and artefact scatter, coastal	Northern Cape	-30.2349	17.2498	LSA	K12 surface	2695±26 [OxA-22971]	bone	833-798BC	F	0	N5, 4.81±0.56mm, manufacturing absent.	0	-	[22]
247	Grootrif G [GFG]	coastal shell midden/mound [mega midden]	Western Cape	-32.1667	18.3122	LSA [mega midden]	Layer 3 [Mega midden Lens]	2380±60 [Pta-4055]	charcoal	537-264BC	F	0	no ostrich eggshell.	0	-	[37]
260	Grootrif B	large coastal open shell midden	Western Cape	-32.1667	18.3122	LSA [mega midden]	Sample E test pit	2700±60 [Pta-4068]	charcoal	895-793BC	F	0	not analysed	0	-	[40]
							Sample D test pit	2620±50 [Pta-4067]	marine shell	812-570BC
							Sample B test pit	2320±70 [Pta-4098]	charcoal	405-211BC
							Sample A test pit	2190±60 [Pta-4081]	charcoal	352-107BC
261	Grootrif D	large coastal open shell midden	Western Cape	-32.1667	18.3122	LSA [mega midden]	Unit 8 test pit	2540±50 [Pta-4083]	charcoal	773-542BC	F	0	not analysed	0	-	[40]
							Unit 4 test pit	2470±60 [Pta-4085]	charcoal	744-406BC
							Unit 1 test pit	2290±50 [Pta-4075]	charcoal	391-213BC
262	Cape Deseada Midden	large coastal open shell midden	Western Cape	-32.3167	18.3139	LSA [mega midden]	shell lens 2 [test pit 2]	2500±50 [Pta-5919]	marine shell	752-434BC	F	0	ostrich eggshell not reported.	0	-	[40]
							shell lens 2 [test pit 1]	2450±50 [Pta-5918]	marine shell	729-403BC
263	Railway Midden	coastal mega midden	Western Cape	-32.3333	18.3183	LSA [mega midden]	lens [test pit 1]	2450±50 [Pta-5917]	marine shell	729-403BC	F	0	ostrich eggshell not reported	0	-	[40]
							lens [test pit 2]	2400±40 [Pta-3916]	marine shell	535-381BC
266	Public Resort	coastal shell midden	Western Cape	-32.3301	24.5	LSA [mega midden]	Sounding	2610±50 [Pta-4040]	marine shell	807-559BC	F	0	ostrich eggshell not reported	0	-	[43]
								2570±60 [Pta-4022]	charcoal	795-544BC
306b	Kablejous River Mouth 2B [KR/SM2B]	coastal open-air shell midden	Eastern Cape	-34.0057	24.9339	Kabeljous	layer 2B	2570±60 [Pta-3907]	charcoal	795-544BC	F	0	no ostrich eggshell recovered.	0	-	[48, 49]
308a	Goedgeloof C1/M1	coastal open-air shell midden	Eastern Cape	-34.1595	24.7561	Kabeljous	skeleton	2890±60 [Pta-4066]	marine shell	545-366BC	F	0	no ostrich eggshell recovered.	0	-	[48, 49]
376	Olieboomspoort [OBP]	large inland rock shelter	Limpopo	-23.8783	27.6381	LSA	Layer 10, sq. D5	2350±40 [Pta-8429]	charcoal	410-257BC	F	0	N746, many ochre stained beads, manufacturing present.	0	-	[63]
							Layer 10, sq. D5	2280±35 [Pta-8400]	charcoal	381-214BC
							Layer 10, sq. C4	2230±15 [Pta-8408]	seeds	352-205BC
							Layer 10, sq. C4	2180±40 [Pta-8405]	charcoal	348-102BC
141	MB2005/059	deflated coastal shell scatter	Northern Cape	-30.4642	17.3612	LSA	Patch A	2641±29 [OxA-24556]	bone	809-774BC	F	2 undecorated ostrich eggshell container rim fragments.	No ostrich eggshell beads were recovered.	0	-	[22]
171	Equus Cave	inland cave site	Northern Cape	-27.6167	24.6333	LSA	Spit 4 (Stratum 1A, sq. 21K)	2390±55 [Pta-2452]	ostrich eggshell	536-366BC	F	0	No beads reported with only ostrich eggshell fragments present.	0	-	[25]

## Sheet: Database 1, Map 2 290BC - AD310
Map 2: 290 BC - AD310
Key:	Nq = quantity is not reported in published excavation report.
	F = site and/or radiocarbon determination has been filtered from map.
	? = identification is not certain.
	Direct dates are highlighted in bold.
Site Reference Number	Site Name	Type of Site	Region	Latitude	Longitude	Cultural Affiliation	Stratigraphic Context	Uncal. Radiocarbon Date [BP] and Lab ID	Material Dated	Calib. Radiocarbon date	Database Date information and date grade	Ostrich eggshell flask and or decorated pieces description.	Ostrich eggshell bead data [quantity (N), mean diameter, and manufacturing]	Other organic Material recovered at site	Pottery at site and quantity of sherds present.	Livestock at site and quantity (M=MNI, N=NISP).	Further information gathered	References
2	Oruwanje 95/1	inland rock shelter site	Namibia	-18.3051	13.447	unspecified [LSA groups]	Early Phase Pottery LSA	2243±39 [UtC-5944] 1950±35 [KN-5303] 1939±50 [KN-4848] 1907±27 [KN-5003] 1900±40 [KN-5302]	charcoal samples	357-206BC AD49-195 AD50-203 AD116-205 AD116-216	2	0	nq, 4.88±0.87mm, manufacturing present at site.	0	Pottery is rare and may possibly not be associated with early radiocarbon reading. The pottery is significantly thinner at 5.0mm sherd thickness. High number of grey and red sherds. Mica and grog used as a temper along with the presence of quartz temper. 2 decorated pieces [1 with horizontal grooves, 1 with herringbone pattern]. [17 sherds]	sheep, goat [nq] [?]. Left out of mapping exercise as there is a query as to whether this is domestic sheep/goat.	Charcoal analysis: Dominated by the characteristic woody species of the “Colophospermum mopane-savannas”.	[2, 3]
							Phase 3: Middle Ceramic	1731±43 [KN-4850]	charcoal	AD255-409			nq, 6.0±1.6mm, manufacturing present at site.		First appearance of ripple rim pottery: typical feature of sherds is that they appear brown or ochre in colour. Mean sherd thickness is 5.7mm with quartz grit temper. 2 sherds decorated with incised grooves. 1 'Ripple Rim' present. [15 sherds]
8	Omungunda 99/1	large rock shelter	Namibia	-18.0249	13.7867	unspecified [LSA groups]	Early Phase Pottery LSA	1956±31 [KIA-16043] 1940±22 [KIA-16045] 1842±25 [KIA-11982] 1835±30 [KIA-11982] 1810±35 [KN-5639]	charcoal samples	AD50-124 AD70-125 AD147-248 AD149-328 AD221-339	2	0	nq [suggested to occur in the highest frequency during this stage at the site],4mm, manufacturing present.	0	There are a few decorated pieces. Black to grey coloured sherds with burnishing present. Mean thickness is 4.9mm but there a thicker pieces in the assemblage. Pottery is well fired and mainly quartz tempered. [68 sherds]	0	-	[2]
							Middle Phase Pottery LSA	1739±23 [KIA-16049]	charcoal	AD257-385			N103 [Total for Middle Phase], 5.5mm, manufacturing present.		Pottery changes as follows: 20.9% of the assemblage is decorated. The characteristic motif comprises parallel lines and 'Ripple Rim' is present. Quartz temper is fine to medium. Mean thickness of walls are 5.5mm. Mostly black and grey coloured sherds but red coloured sherds also occur. [144 sherds]		Iron blade and iron awl recovered from Middle Phase at site.
10	N2000/2	rock shelter	Namibia	-18.0292	12.4497	unspecified [LSA groups]	-	1850±40 [KIA-17709]	charcoal	AD130-249	3	0	N10 [Total at site], 6.2mm, manufacturing absent.	0	0 [only surface finds]	0	shallow deposit and so findings and associations with dates must be treated tentatively.	[2]
25	Messum 1	rock shelter	Namibia	-21.3667	14.2833	Pre-pottery LSA Wilton	17-19cm [Horizon C]	2090±45 [KN-I.639]	charcoal	134BC-AD18	3	0	nq. Not reported in its entirety.	0		0	-	[5]
							7-9cm [Horizon C]	2070±90 [KN-I.637]	charcoal	195BC-AD67
27	Falls Rock Shelter	inland rock shelter	Namibia	-21.2	14.55	Hunter-gatherer livestock-keepers	base of Unit 5	2100±50 [Pta-2929]	charcoal	145BC-AD18	2	Total for Pottery Phase [Units 5 -9]: 3 decorated pieces.	N 866, manufacturing most intense during pottery phase at site tailing off in the upper levels.	2 fibre cordage, 2 broken fragments of a shallow bowl carved from soft wood of the Acacia albida.	Decorated rims show range of variation in punctate and incised motifs. 1 bowl with resin repair patches. Rim sherd with surface corrugations [possible Ripple Ware]. [11 sherds]	sheep [6N]	The second phase of occupation appeared to have taken place during a relatively arid period, although the site may have been used after unusually good rains [Kinahan 1984: 18].	[66, 67, 68]
							Unit 6	1880±50 [Pta-2927]	charcoal	AD227-356
							Unit 8 [Hollow]	2040±50 [Pta-2930]	charcoal	57BC-AD52
28	Snake Rock	inland rock shelter	Namibia	-21.2	14.55	Hunter-gatherers with pottery	Unit 9	1840±50 [Pta-2886]	charcoal	AD134-330	2	0	N33 [total for pottery units], manufacturing present at site.	fibre and cordage [Pottery Units]	Rippled Rim Ware present [4 diagnostic sherds and 13 body sherds][estimated 2 vessels present].	0	-	[67, 68]
30	N2005/2	rock shelter	Namibia	-19.05	13.5333	unspecified [LSA groups]	Unit II	2090±35 [KN-578]	charcoal	110BC-AD17	3	0	N16, 4.87±0.63mm, manufacturing present [minimal].	0	Undecorated dark brown to black sherds. Mean thickness 4.96±0.72mm. All have mineral quartz tempering. 1 brown sherd with parallel incised lines was recovered from this site.[Total for Units III-I: 9].	0	-	[69]
33	Leopard Cave	inland rock shelter	Namibia	-21.5728	15.555	unspecified [LSA groups]	Layer 6	2270±40 [Beta-270164]	teeth [caprine?]	370-211BC	2	0	N16, 4.74±0.43mm, manufacturing present at site.	0	Undecorated and adiagnostic. The sherd in layer 6 is small, thin-walled [4mm] and well fired. Consistent with the first ceramics which appear in the sub-continent in the last centuries BC. [5 sherds].	sheep [2N] [?] [identification potentially unreliable, Kinahan 2016]	0	[8]
37	Geduld	rock shelter	Namibia	-20.2833	15.8333	Hunters on the periphery of pastoralist groups. [Smith et al. 1995]	Level 7, sq. C6	1980±50 [Pta-4413]	charcoal	41BC-AD121	3	0	N55, 5.5±0.8mm, manufacturing present.	6 small pieces of leather, one of which is perforated.	[16 sherds may be intrusive given that the majority come from upper levels]	0	-	[10, 11]
							level 5, sq. B6	1790±80 [Pta-4419]	dung	AD205-387			N22, 6.1±0.9mm, manufacturing present.	0	Ripple Rim occur below level 4. 1 spout fragment was found in level 6. All sherds are well fired and thin-walled [≤4mm]. [137 sherds]	sheep [5N]	ochre and specularite occur in highest frequencies in layer 5.
							level 5, sq. B5	1790±50 [Pta-2720]	charcoal	AD239-358
39	Apollo 11	cave site	Namibia	-27.75	17.1	unspecified [LSA groups]	-	1960±45 [Pta-1918]	twigs	AD25-195	2	decorated pieces [context not provided]	nq, beads present [seems to occur more frequently in lower levels at the site]. Manufacturing present.	0	Thin-wall grit-tempered pottery [nq]	0	Not published in its entirety.	[4, 70]
58	Kuidas Spring [KRS2]	small rock shelter	Namibia	-20.6318	13.8464	Ceramic final LSA	Brown III	2264±27 [OxA-27894]	charcoal	363-211BC	2	0	N141 [1 with ochre staining], 4.1±0.84mm, manufacturing present at site.	0	0	0	ochre pieces recovered.	[12, 13]
94	Toteng 1	open-air camp site with number of pits.	Botswana	-20.3679	22.9511	hunter-gatherers with access to trade networks with Bantu-language speaking farmers or Hunter-gatherers with livestock and Bambata pottery.		2020±40 [Beta-18669] 2070±40 [Beta-1904888] 1990±60 [Beta-44963]	sheep bone cow bone charcoal	93BC-AD24; 48BC-AD58; 46BC-AD118	1	In 1991, Campbell reported that in an excavation of a midden at Toteng 1, there were two oes with decoration. A larger piece was recovered from 140-160 level in Test Pit 1. The small piece was recovered from TP1 but at 80-100cm. Below this at 1.6. was a cache of large oes pieces [possibly part of buried water-containers or raw oes product]. The association with radiocarbon ages from the site is u…	N6 [Soil Unit 2]; 4.3mm, manufacturing present on site.	0	General description for both Toteng 1 and 3: Bambata Ware: 'The vessel forms include generally thin-walled, small bowls and jars…It can be seen that comb-stamping, sometimes reaching over the lip, is the most prevalent form of decoration evident on the sherds. There are also several examples that have incised lines...The temper of the Bambata sherds mainly includes grit while only 3 sherds have t…	cattle [1N], sheep [1N].	One of the first directly dated evidence for livestock for southern Africa.	[71, 72, 73, 74]
95	Toteng 3	open-air camp site	Botswana	-20.3679	22.9511	hunter-gatherers with access to trade networks with Bantu-language speaking farmers or Hunter-gatherers with livestock and Bambata pottery.	20-30cm depth	1810±60 [Beta-44965]	charcoal	AD205-360	1	0	N7, 4.42mm, minimal manufacturing [6 unfinished beads at site]	0	The vessel forms include generally thin-walled, small bowls and jars…It can be seen that comb-stamping, sometimes reaching over the lip, is the most prevalent form of decoration evident on the sherds. There are also several examples that have incised lines...The temper of the Bambata sherds mainly includes grit while only 3 sherds have traces of charcoal. Bambata sherd thickness, including sherds…	0	First relatively direct dated evidence for Bambata pottery on southern African landscape.	[71, 72, 73, 74]
							sq.?, 20-30cm depth	1710±40 [Beta-194360]	carbon within Bambata sherd from 1991 excavation.	AD259-422
98	Cae Cae 2 [Xai Xai or Nxai Nxai]	open-air pan site	Botswana	-19.9345	21.0782	hunter-gatherer	Unit II, level 13, 14	1765±55	charcoal	AD247-372	3	0	ostrich eggshell is present.	0	Bambata Pottery: Early thin-walled ware: charcoal and calcrete temper with incised decoration (Wilmsen 1989); Yellen and Brooks (1989) note that the pottery is largely undiagnostic and thumbnail sized.	0	Organic preservation is poor. Published not in its entirety.	[17]
99	Mahopa 1	open-air pan site	Botswana	-19.5024	21.2318	hunter-gatherer	sq. 8 level 9, 10	1990±50	charcoal	AD85-221	3	0	ostrich eggshell is present.	0	Charcoal tempered sherds.	0	Organic preservation is poor. Published not in its entirety.	[17]
103	Bambata Cave	large inland cave	Zimbabwe	-20.5028	28.4069	Hunter-gatherer with pottery [Bambata Ware]	Base of IIIb	2140±60 [Pta-3072]	charcoal	334-51BC	3	2 undecorated 'canteens' [Trench N]	N 43, 4.86±0.35mm, manufacturing present at site.	0	Bambata Ware [3 sherds]	sheep/goat [not positively identified]	-	[19]
105	Tshangula Cave	inland cave site	Zimbabwe	-21.2728	28.8374	unspecified [LSA groups]	-	2150±100 [SR-75]	charcoal	353BC-AD14	3	0	nq, some beads ochre covered.	0	Bambata Ware including plain black ware. [Total at site: 40 sherds.]	0	-	[18, 19]
122	Seal Midden MB2005 -005	open-air shell midden	Northern Cape	-30.4683	17.3601	coastal hunter-gatherers.	Occupation 2 005A top of midden	2560±60 [GX-32524]	marine shell	232BC-AD40	3	8 flask undecorated flask mouth fragments	N11, single cluster of beads, not manufactured on site.	0	0	0	Appears to be in-situ. Angulate tortoise, seal and steenbok seem to have formed an important part of the diet of the occupants.	[21]
147	SK2005/074A	coastal midden	Northern Cape	-29.6885	17.0636		Layer 1	2132±27 [OxA-24526]	bone	141-65BC	3	2 undecorated 'flask' mouth fragments	N 2, 4.46±0.08mm, manufacturing not present	0	0 [1 plain potsherd recovered from the surface of the site and most likely relates to a more recent occupation].	0	-	[22]
155	Rooiwal Hollow(LK2001/004)	open -air coastal shell midden	Western Cape	-30.451	17.3487	hunter-gatherer groups	Area A (sq. H14)	2505±20 [Pta-8915]	marine shell	147BC-AD71	3	3 undecorated flask mouth fragments	N 2, 3.78mm, no manufacturing took place at site.	0	0	0	-	[76]
158	Reception Shelter (VR001)	small coastal cave site	Western Cape	-31.526	18.6011	Group 1 assemblage [hunter-gatherer]	Layer 9A	1840±26 [OxA-25354]	bone	AD145-249	3	0	N 48 [layers 9A and 8], 4.93±0.94mm, manufacturing did not take place at site.	0	Undecorated. Wall thickness: 5,21±0.71mm [38 sherds]	0	Layer 9 beads came from a single bucket some containing ochre staining and most likely come from a single item.	[22]
							Layer 8 (middle)	1897±25 [OxA-25353]	bone	AD124-205						cattle bone not DNA positive.	23 fragments of ochre were recovered [high frequency compared to upper more recent layers.]
165	Spoegrivier	coastal cave site	Northern Cape	-30.2833	17.2667	Hunter-gatherers-with-livestock or pastoralist	FBS	2105±65 [OxA-3862]	sheep bone	197BC-AD19	1	0	N 34, 4.2mm, only 3 unfinished, minimal evidence for manufacturing [based on frequency of unfinished beads].	0	Pre-pottery units contain 5 undiagnostic sherds.	sheep [2N/1M] Argued that sheep bone moved from layer 6b to layer 9 and 10.	Site has a complex stratigraphy with movement of materials. Webley [2002] suggests that sheep arrived shortly before pottery at the site.	[24]
							Layer 9 GAS2 (sq. C4) Pre-pottery	1890±50 [GrA-9029]	sheep bone	AD116-232		1 flask mouth fragment
							Layer 9 GAS2 (sq.C6) Pre-pottery	1900±50 [GrA-9032]	sheep bone	AD85-221		1 flask mouth fragment
							Layer 6b Twiggy 6 (sq.C6) Pottery	1930±50 [Pta-6749]	charcoal	AD63-203	2	0	N 19, 5.2mm, 0 unfinished, minimal evidence for manufacturing [based on frequency of unfinished beads].	4 pieces of twine	Very few of the sherds are decorated with the only motif of incised horizontal lines'. Sherds appear to be thicker in the upper units of the pottery layers. Some sherds show a thick layer of coating of carbonised material adhering to the outer surfaces.
167	Ai Tomas	coastal boulder site	Northern Cape	-28.5833	17.0833	Possible Pastoralist	LBS4 [Area 3]	1980±120 [Pta-5530]	charred bone	66BC-AD225	3	5 decorated pieces and 2 flask mouth fragments. Decorated pieces show a peak in Units 2, 3 and LBS. One large piece was entirely coated with red ochre in the inside suggesting that ostrich eggshell flasks may have been used to store ground red ochre.	N 43, 4.5mm, manufacturing present at site.	0	undecorated and adiagnostic [1 sherd associated with date]	sheep [2N] [identification potentially unreliable and association with radiocarbon determination potentially misleading, Horsburgh et al.2016:359]	Other material recovered from pottery and livestock unit at site: An upper grindstone and a piece of ochre is associated with date. Specularite occurs in large quantities at the site and begins to decline in the upper levels.	[23, 32]
219	Blydefontein	inland rock shelter site	Northern Cape	-31.25	25.1	hunter-gatherer [interior Wilton]		1810±50 [GrA-15192]	fibre ceramic	AD212-344	1	0	0	0	Grass-tempered sherds [Khoe sherds are also represented in the layer].	0	First evidence for grass-tempered pottery at site.	[29, 30]
221	Haaskraal	inland rock shelter site	Northern Cape, Karoo	-31.55	24.2333	hunter-gatherer [interior Wilton]		1920±130 [GrA-13557] 1970±50 [GrA-13541] 1880±70 [SMU-1789] 1850±45 [SMU-1635]	fibre in pottery fibre in pottery charcoal charcoal	48BC-AD326; 37BC-AD127; AD75-248; AD129-317	1	0	N1 [Hart 1984 exc.], no manufacturing recorded at site.	0	Plain grass-tempered sherds characterise the early occupation of the interior Karoo.	0	Early evidence for grass-tempered pottery in southern Africa.	[78, 79, 80]
222	Volstruisfontein	large inland rock shelter	Northern Cape	-31.4833	24.1167	hunter-gatherer		1890±50 [GrA-13560]	fibre in pottery	AD116-232	1	0	0	0	Plain grass-tempered sherds.	0	Early evidence for grass-tempered pottery in southern Africa.[date is only associated with sherd and not the rest of the material in deposit].	[78, 79, 80]
223	Boundary	inland rock shelter site	Northern Cape	-31.5333	24.1333	hunter-gatherer	-	2160±50 [GrA-13564]	fibre in pottery	206-63BC	1	0	0	0	Grass-tempered sherds.	0	Earliest evidence for grass-tempered pottery in southern Africa. [reported not in its entirety][date is only associated with sherds and not the rest of the material in deposit.]	[81]
224	Riversmead Shelter	inland rock shelter	Northern Cape	-30.6333	25.5	Hunter-gatherer [Developed LSA 4]	Level V	2285±115 [GX-0723]	charcoal	410-111BC	2	0	N1, 5.2mm, manufacturing was not reported for site.	0	0	0	-	[33]
236	Dikbosch [Area B]	inland rock shelter	Northern Cape	-28.6522	23.9025	Pastoralist [Doornfontein]	DKB1, Area B, level II	1720±40 [Pta-3413]	charcoal	AD258-415	3	2 flask mouth fragments; 1 decorated piece.	N 7, 4.57mm, manufacturing took place at site.	2 pieces of wood and fibre	All grit tempered and lack any form of decoration. 2 sherds show a rounded lip. Mean thickness of 6.63mm. [8 sherds]	0	Specularite present at site.	[86]
240	Limerock 2	large inland rock shelter	Northern Cape	-28.5503	24.1333	Pastoralist [Doornfontein]	Level IV [PU-A]	1720±40 [Pta-2095]	charcoal	AD258-415	3	7 decorated fragments	N 28, 4.11±0.88mm, manufacturing present at site.	0	6.50mm thick, all grit-tempered and undecorated. [2 sherds]	sheep/goat [2N] [? May be intrusive]	Specularite present at site.	[86, 88]
244	Mike's Taylor Midden	coastal shell midden/mound [mega midden]/camp site	Western Cape	32.335	18.3167	Mega midden, hunter-gatherer marine exploitation camp site.	FS6b, sq. E9	2160±50 [Pta-6707]	marine shell	206-63BC	2	0	N3 [total at site], manufacturing not present at site.	0	0	0	-	[36]
							WS3, Sq. E9	2100±30 [Pta-6683]	marine shell	135-49BC
							Spit 2, sq. E3	2130±50 [Pta-3641]	charcoal	198-55BC
							Spit 7, sq. E4	2090±50 [Pta-3659]	charcoal	136BC-AD19
							FS3, sq., E9	2070±25 [Pta-6705]	marine shell	63BC-AD19
							FS1, Sq. E9	2000±25 [Pta-6690]	marine shell	40BC-AD71
							Spit 3, sq. E4	1780±60 [Pta-3640]	charcoal	AD235-370
							PSS3, sq. E9	1735±30 [Pta-6698]	marine shell	AD255-390
257	Tortoise Cave	small coastal rock shelter	Western Cape	-32.3269	18.3603	Hunter-gatherer	Layer 3b	1800±50 [Pta-5616]	charcoal	AD227-356	2	2 flask mouth fragments	N 7, minimal evidence for manufacturing as only 18 unfinished beads were recovered from layer.	0	2 sherds were recovered from this level and may be considered intrusive to layer from above. [2 sherds]	0	pottery most likely intrusive.	[40]
						Hunter-gatherer	Layer 3b	1780±50 [Pta-5615]	charcoal	AD245-360
258a	Steenbokfontein	coastal cave site	Western Cape	-32.1617	18.3333	-	Layer 1 [lowermost unit]	2200±50 [Pta-6424]	charcoal	354-136BC	2	0	N 1, minimal manufacturing at site. [based on the presence of 2 unfinished beads, too small a sample]	5 pieces of twine/cordage	0	0	-	[39, 40]
							Layer 1 [topmost unit]	2200±60 [Pta-6136]	charcoal	355-112BC		0
268	Renbaan Cave	rock shelter	Western Cape	-32.2333	18.8667	hunter-gatherer	Ash Deposits (AD)	1910±60 [Pta-3783]	charcoal	AD75-216	3	0	N35, [1 unfinished], minimal evidence for manufacturing.	One complete tortoise carapace bowl.	0 [2 sherds may derive from upper Bedding Unit where majority are found].	0		[89]
269	Boomplaas	inland rock shelter	Southern Cape	-33.3833	22.1833	Hunter-gatherer-herder	BLD2 member Hearth sq. I14	1700±55 [UW-338]	charcoal	AD254-291	2	5 incised decorated ostrich eggshell pieces and the rim piece of an ostrich eggshell container from BLD2a [herder level].	N 61, no manufacturing took place at the site.	0	At least one bowl may be represented but the majority of the sherds appear to come from wide-mouthed pots. No lugs or bosses were found.[45 sherds]	sheep [1N]	Note on patterns at site: 1. Stone hearths and storage pits with evidence for the storage of oil rich Pappea capensis fruits ceased to be used in the BLD member. The use of these seeds for body oil may have no longer been necessary with a herding economy when animal fats would have been more freely available. pp 55. 2. There is no marked change in the lithic component of the assemblages between t…	[90, 91]
275	Blombos Cave [BBC]	coastal cave site	southern Cape	-34.4158	21.2236	Herder	Pottery Wilton	2340±50 [Pta-6247] 1960±50 [OxA-4543] 1880±55 [OxA-4544]	shell sheep bone sheep bone	AD35-276; AD23-198; AD116-243	1	0	N44, 4.67mm, manufacturing present at site.	o	6mm thick, no burnishing recorded. [2 sherds]	sheep [2N]	One of the first direct evidence for livestock in southern Africa. Organic Remains: string [possibly used for beads][not included in mapping]. Palaeoenvironmental and climatic proxy evidence: A lower incidence of forest taxa and a higher grass component in the Cape ecozone during the last 2000 years suggests cooler conditions in the southern Cape. Optimum forest conditions in the southern Cape pr…	[44]
281	Witklip [WK]	small coastal rock shelter	Western Cape	-32.9169	17.9836	hunter-gatherers [Smith et al. 1991]	Unit 3 [Hearth below Light Brown Soil]	1860±50 [Pta-4609]	charcoal	AD126-247	2	0	N54, 4.7±0.8mm.	0	Ceramics conform to the Kasteelberg ceramic sequence and Rudner's Cape Coastal Ware. Mean thickness is 6.04mm. Shell impression is present. Pre-1000 BP. [13 sherds total for Unit 3]	0	subsistence based on small bovids and marine shell. An ochre stained upper grindstone was recovered from this layer.	[92]
286	Kasteelberg A [KBA]	open air boulder site	Western Cape	-32.7958	17.9676	herders [Smith 2006], hunters-with-sheep or hunter-gatherer [c. 1800 BP deposits] [Sadr 2007]		1860±60 [Pta-3711] 1790±40 [Pta-3461]	charcoal charcoal	AD120-322; AD243-342	2	0	N821 [1800 BP deposits], 7mm, no manufacturing at site.	-	Mean thickness is 6mm. Jar forms. Identified as Spouted Wares.	0	Principal occupation of the site dates from the 7th to 12 centuries AD with faint traces in the 1800 BP deposits. [Sadr 2007]	[92, 93]
294	Die Kelders [DK1]	coastal cave site	Western Cape	-34.5356	19.3758	hunter-gatherer-fishers and possibly herder groups	layer 12	1960±85 [GX-1688]	charcoal	44BC-AD205	3	undecorated ostrich eggshell mouth openings.	N2850, 6mm, only 16 unfinished beads [minimal evidence for manufacturing].	8 fragments of marine shell ochre containers [Total for layers 12-10]. They all appear fairly large Patella argenvillei. Modified fragments of a tortoise carapace bowl were found in layers 12 and 10.	85% of the sherds come from layer 12. 729 are quartz tempered which are fine and well finished. Thickness 5±0.1mm. 217 of the sherds are shale/siltstone tempered and appear light brown and less well fired. Thickness is 6.9±0.2mm. 1 pot appears to have a hole pre-firing and may suggest the use of cordage to hang the vessel. [960 sherds. 2 bowls recovered from layer 12.]	sheep [2N] appear in layer 10 and 7. Direct dating of sheep bone has produced a later date of 1325±60 [OxA-3860] and 1290±60 [OxA-3961] [Layer7]. Direct date of these remains is taken as more secure evidence for presence of livestock at site.	Subsistence based largely on shellfish and particularly mussel exploitation.	[97]
							layer 7/9	1960±95 [GX-1689]	charcoal	46BC-AD206		0	N70, 1 unfinished bead. [minimal evidence for manufacturing].	0
295	Klein Kliphuis [KKH]	inland rock shelter	Western Cape	-32.1167	18.85	hunter-gatherer	Base of Holocene deposits [Unit C]	1990±50 [Pta-4671]	charcoal	42BC-AD115	2	0	N2, 4mm, little evidence for manufacturing on site.	0	0	0	-	[98]
302a	Elands Bay Cave	coastal cave site	Western Cape	-32.31	18.352	hunter-gatherer/pastoralist or hunters-with-sheep	COPE	2100±20	-	107-52BC	2	0	nq, beads are small and conform to 4 -4.5mm in external diameter.	string and grass bedding [Zostera capensis]	Pottery is present.	0	Subsistence sees an increase in fur seal and marine limpets.	[47]
							POTA	1790±50	-	AD239-408		0	0
302b	Eland Cave 1 & 2	coastal burial site	Western Cape	-32.0514	19.0219	hunter-gatherer	burial 1	2145±50 [OxA-6217]	human bone	199-64BC	3	0	N1, grave good [?]	twine [?]	0	0	0	[42, 100]
307a	St Francis Bay 1/A [SFB1/1]	coastal open-air shell midden	Eastern Cape	-34.16	24.8303	hunter-gatherer	layer 4	1770±50 [Pta-9311]	charcoal	AD248-362	3	0	N15 (no beads recovered in layer 4)	0	undescribed. [2 sherds]	0		[49]
307b	St Francis Bay 2/1c [SFB2]	coastal open-air shell midden	Eastern Cape	-34.16	24.8303	hunter-gatherer	layer 3	1900±50 [Pta-3910]	charcoal	42BC-AD115	3	0	N7	0	0	0		[49]
316	Nelson Bay Cave	large coastal cave site	Western Cape	-34.1028	23.375	hunter-gatherer	Unit 30	2085±35 [Pta-1363]	charcoal	106BC-AD18	3	0	N4, manufacturing not reported at site.	tortoise carapace bowls are confined to the deposits above Unit 60.	0	0 [A single sheep bone [1N] occurs between units 30 and 62. However a direct date on sheep bone from Unit 29 produced a result of 1100±80 [OxA-873]. The direct date is taken as the first secure evidence for the age of livestock at the site.]	-	[52, 53]
							Unit 29	1930±60 [GrN-5715]	charcoal	AD58-205			N9, manufacturing not reported at site.
316a	Oakhurst Shelter	coastal rock shelter (human burial)	Western Cape	-33.9833	22.5833	hunter-gatherer	Burial UCT194/UCT216J	2065±105 [AA-2116]	human bone	197BC-AD110	1	4 ostrich eggshell containers (1 behind skull, 1 near chest, 1 near grindstone).	0	two tortoise carapace (1 small mountain tortoise carapace containing 'blue pigment', 1 empty mountain carapace).	0	0	0	[54]
317	Uniondale Rock Shelter	large inland rock shelter	Eastern Cape	-33.2603	26.6661	unspecified LSA groups	Unit C/D, sq. 14E	2130±60 [Pta-1803]	charcoal	204-49BC	3	6 flask openings	N1 [associated prior to pottery in Unit C/D], no evidence of manufacturing at site.	worked tortoise shell carapace	8 different vessels are represented. Small bowls and globular neck pots seem to be most common. Four different tempers could be identified. These include: 1. Undecorated, black, grass-tempered straight-sided bowl forms [similar to Highlands and Wilton pottery assemblages]. 2. A black grass tempered wide-mouthed beaker with impressed decoration [similar to Sampson's Smithfield Ware from the Seacow…	0	0	[101]
							Unit B	undated		between 204 and 52BC		0
							Unit A, sq. 13D	2125±55 [Pta-1804]	charcoal	199-52BC
327	Wilton Large Rock Shelter	inland rock shelter	Eastern Cape	-33.325	26.1417	Hunter-gatherer	Layer 2b [base]	2270±100 [GaK-1540]	charcoal	398-155BC	3	0	N8, [recovered from above date]	0	Quartz tempered pottery. Minimum thickness of 6mm.	0	-	[102]
329	Edgehill	inland rock shelter	Eastern Cape	-32.8908	26.4133	Hunter-gatherer	-	1830±60 [Pta-3564]	charcoal	AD136-339	3	0	N0	0	Pottery is similar to Uniondale Albany ware.	0	Not published in its entirety.	[103]
351	Mhlwazini Cave	inland rock shelter	KwaZulu-Natal	-29.0478	29.3897	LSA	Layer 5 (AOBS)	2280±50 [Pta-4868]	charcoal	383-211BC	2	0	N7, manufacturing absent.	0	Pottery possibly intrusive from overlying levels at site. [4 sherds]	0	0	[59]
352	Collingham Shelter	inland rock shelter	KwaZulu- Natal	-29.4597	29.7958	hunter-gatherer	BSV3 (&FGBS), GAD, VP2, BSV1	1830±50 [Pta-5098] 1880±45 [Pta-5101] 1770±50 [Pta-5274] 1810±60 [Pta-5265]	charcoal samples	AD140-337 AD125-228 AD248-362 AD205-360	2	0	N16, 4.72±0.94m, manufacturing not present at site.	gourd [2 have smooth edges and may suggest they could be rim pieces], knotted grass, knotted leather thong, string. [Twine was found related to a fish hook recovered in BSV3]. Possible modified tortoise carapace bowl.	Mean thickness excluding TBS is 5.88±2.27mm, bag-shaped and black-to-grey in colour. Referred to as Pre-agriculturalist Ware. [16 sherds]	0	Several pieces of material culture show ochre staining. Ochre balls in human hair. Tortoise carapace fragment. Corms are present throughout the deposit mostly likely of Watsonia densiflor.The greatest quantity of seed of which P. falcatus comprises of 92% of the seed assemblage in VP2. Plant foods were heavily exploited and Eland were hunted. The presence of ground stone [south of the Thukela Riv…	[106]
355	Mzinyashana 1	inland rock shelter	KwaZulu-Natal	-28.3142	30.4722	Hunter-gatherer	Layer 6	2260±50 [Pta-6542]	charcoal	366-208BC	2	0	N1, ochre stained, no manufacturing at site.	0	0 [pottery considered intrusive to layer][2 sherds]	0	-	[60]
358	Driel Shelter	inland rock shelter	KwaZulu- Natal	-28.7642	29.2903	hunter-gatherer	layer 3 (referred to as Older Ash level (OA)	1775±40 [Pta-1381]	charcoal	AD249-356	2	0	N15, 4mm, manufacturing not present on site [only 2 unworked fragments]	[non-organic schist bowl]	Pre-agriculturist pottery. [14 sherds]	0	-	[108]
360	Borchers Shelter	coastal rock shelter	KwaZulu-Natal	-30.7028	30.2822		Layer 3 [Dark Brown]	2070±50 [Pta-3108]	charcoal	101BC-AD27	2		N22, [includes some bone beads], manufacturing absent.					[109]
362a	Shongweni South Cave	coastal large cave	KwaZulu-Natal	-29.8628	30.7208	hunter-gatherer mixed with early farmer occupation.		1770±60 [Pta-821]	charcoal	AD242-377	3	0	0	twine and knotted grass. Bottle gourd [Legendaria siceraria (Mol)] was recovered below this date.	Several sherds from J5 A-C (apparently covering without stratification Levels 2-5) seem associated. They belonged to a rather finer large pot 5-8 mm thick, black on both faces. There may be pieces of a similar or the same pot from J2-B and B-B (Level 3). A rim from G3-B (fig. 6.8) and a sherd from G3-A (Levels 1-2) seem to have come from a small black vessel. [Davies 1975, pp 641]. [76 sherds tot…	0	Vogel et al. 1986 has associated this timeframe at the site with early Farmer occupation.	[110, 111]
365	Jubilee Shelter	inland rock shelter site	Gauteng	-25.6917	27.9133	Hunter-gatherer with pottery [Bambata Ware]	Level B , sq. C4	1840±50 [Wits-1398]	charcoal	AD134-330	3	Total for Bambata Levels: 1 undecorated water bottle fragment. 1 incised shell	N 49 [total for Bambata Levels 196], manufacturing present at site.	0	The decorated sherds contain stamped impressions on neck and rim with occasional incised cross-hatched decoration. Undecorated sherds are thin-walled between 3.2 and 9mm as opposed to post-Bambata levels. [Total for Bambata levels: 121 sherds of which 100 undecorated]	sheep [1N] was recovered from Level B but has been directly dated to 310±50 BP [OxA-6039]	Seasonal and climatic data: During pre-contact and early-Bambata phase contact the site is suggested to have been occupied during Autumn/Winter months and formed part of a aggregation site for hunter-gatherers.	[95, 112, 113, 114]
374	Balerno Shelter 3 [Warthog Shelter]	small inland rock shelter	Limpopo	-22.2869	29.2036	hunter-gatherer	Unit AG2 sq. G8	1920±45 [Pta-7997]	charcoal	AD75-203	2	0	N3, manufacturing is minimal with beads rare.	0	0	0	Ochre, haematite and specularite occur in large quantities in this layer.	[61]
376	Olieboomspoort [OBP]	large inland rock shelter	Limpopo	-23.8783	27.6381	Hunter-gatherer	Layer 9, sq. D5	2010±50 [Pta-8410]	charcoal	49BC-AD72	3	decorated fragments of ostrich eggshell present [some of which are ochre stained].	N461 [layer 9], ochre staining occurs on majority of beads. Manufacturing present on site.	gourd [possible tsamma], modified tortoise carapace bowls, Strychbos fragments may have been derived from containers [use for holding pigments, ochre stained].	1 Bambata Sherd, mostly jar form contains ochre staining or encrustation. 1 Eiland type sherd [Farmer Ware]	0	Many artefacts are ochre stained. Upper and lower grindstones show the process of ochre grinding. Bone spatulate objects [made from rib] and bone knives. Perhaps served as eating implements.	[63]
							Layer 5, sq. D5	2000±25 [Pta-8030]	charcoal	40BC-AD71
							Layer 3, sq. D5	1700±45 [Pta-7798]	charcoal	AD257-434
377	Leholamogoa [LMG]	inland rock shelter	Limpopo	-23.2678	28.8256	hunter-gatherer	Spit 5	2160±60 [Beta-236645]	charcoal	343-61BC	2	0	N 8, 4.43±0.83mm, some manufacturing present at site.	0	0	0	Below this date, Spit 6, contains an ochre stained grindstone. Tortoise carapace fragments and large mammal bones are found predominantly in the lower lying levels at the site. No evidence for the transition to herding at the site.	[115]
								2130±40 [Beta-236644]	charcoal	195-58BC
394	Moshebi's Shelter	inland rock shelter	Lesotho	-29.9333	29.0333	LSA	Spit 4	2180±45 [Pta-319]	charcoal	348 -100 BC	2	0	N2, manufacturing absent	0	One piece of pottery possibly intrusive to layer [1 sherd]	0	-	[65]
396	Likoaeng	inland open-air site	Lesotho	-29.7356	28.7631	Hunter-gatherer-fishers. [Phase C]	layer V	2000±70 [Pta-9048]	wood charcoal	49BC-AD115	2	0	N55 [level III], Manufacturing not present on site. Layer III’s beads came from a core zone (M/L/K-4/5) that is barely one-fifth of its total excavated area. This looks suspiciously like the kind of concentration that might be produced from the loss or breakage of a single item		0	sheep/goat [2N] [Sheep bone is considered unreliable with a 9% accuracy rate]	Ground stone artifacts from Layer III are not ochre-stained	[116, 117, 118, 119]
							layer V	1850±40 [Pta-7092]	wood charcoal	AD130-249
							layer III	1850±15 [Pta-7097]	wood charcoal	AD205-242
							layer III	1830±15 [Pta-7865]	wood charcoal	AD215-249
397	Sehonghong	large inland rock shelter	Lesotho	-29.7667	28.7833	hunter-gatherer-fishers [Ceramic Wilton]	layer GAP base	1710±50 [Pta-6063]	charcoal	AD254-425	2	0	N 25, 4.84±1.02mm, 1 ostrich eggshell fragment and 6 incomplete beads. Manufacturing not present on site.	0	This provides the earliest date for the pottery layer. Mean thickness 8±1.5mm, grey-to-black in colour. Some possible pre-agriculturalist ware present. [52 sherds]	0	Historically the ostrich was distributed in the western lowlands of Lesotho. Tortoise is rare in the Lesotho Highlands although fragments of tortoise carapace were recovered.	[120, 121]
406	SAM-AP 1449	inland small rock shelter burial	Western Cape	-32.1786	18.8908	Hunter-gatherer	burial	2330±100 [OxA-453]	human bone [direct]	507-202BC	1	0	0	twine and animal skin	0	0	0	[42]
Filtered Sites from Time Slice 2: 290 BC- AD 311
9	N2000/1	large rock shelter	Namibia	-18.9688	12.4374	unspecified [LSA groups]	Top of Sediment C	1955±28 [KIA-11986]	charcoal	AD58-121	F	0	0	0	0	0	-	[2]
14	Fackelträger	rock shelter	Namibia	-21.5667	15.5333	unspecified [LSA groups]	5-15cm	2190±40 [KN-I.732]	charcoal	350-113BC	F	Stratigraphic context not provided: 1 complete ostrich egg worked into a container and 1 engraved fragment.	nq. Not reported in its entirety.	0	early grit-tempered pottery present. Further description is not provided. [1 sherd]	0	Scattered charcoal fragments at 5 to 15cm depth from Sq. B 5 associated with similar LSA assemblage and 1 potsherd. Comment: scattered charcoal fragments as well as artifacts, including the potsherd, were coll from sieve, not in situ. True relationship between sample and sherd within this fairly thick spit is not known. Thus, date should not be regarded as genuinely early date for occurrence of p…	[4, 6]
							10-25cm	2150±60 [KN-I.731.]	charcoal	337-56BC
15	Etemba 2	shallow shelter	Namibia	-21.45	15.65	unspecified [LSA groups]	43-45cm	1890±50 [KN-465]	charcoal	AD116-232	F	Stratigraphic context not provided: 2 fragments of ostrich eggshell containers	nq. Not reported in its entirety.	0	0 [pottery was found above this date therefore association is not secure.]	0	Freundisch et al. 1980 propose that the pottery is likely not confidently associated with radiocarbon age reading.	[4. 6]
96	Depression Rock Shelter	inland rock shelter	Botswana	-18.7366	21.7409	hunter-gatherer	50-60 cm depth	1860±90 [Beta-22878]	charcoal	AD79-339	F	0	ostrich eggshell is present.	0	A few undecorated sherds.	0 [Poor preservation of bone]	Mongongo nuts preserved in this level.	[75]
159	Buzz Shelter (VR005)	small coastal cave site	Western Cape	-31.5236	18.6003	hunter-gatherer	Layer 3 top (OII SW L4a)	1921±25 [OxA-24515]	bone	AD78-202	F	Painted ostrich eggshell fragments and undecorated mouth piece fragments.	N35,4.10±0.64mm, minimal evidence for manufacturing at site.	string [associated with beads], netting present.	1 plain body sherd [1 sherd] [top of layer 3 and not associated with radiocarbon date].	sheep/goat [1N]	Ochre powder recovered from layer 3.	[22, 77]
189	Jagt Pan 7	inland oval shaped stone feature site	Northern Cape	-30.6593	22.0868	-	Spit 2	2360±60 [Pta-4309]	oes	486-235BC	F	Spit context not provided: 4 fragments of ostrich eggshell flask mouths.	nq, Not reported in its entirety. 1037 ostrich eggshell fragments were recovered from the site.	0	Ceramics are thin-walled on average 4mm thick and black burnished. [4 sherds Spits 2-3]	0	All dates derive from ostrich eggshell which is taken as less reliable.	[27, 28]
230	Powerhouse Cave	inland cave site	Northern Cape	-27.6167	24.6167	Hunter-gatherer	Level I [10-15cm depth] sq. A	2250±70 [Pta-1763]	charcoal	374-201BC	F	0	nq	0	0	0	-	[82]
232	Bloubos 5 [BB5]	inland circular stone structures assoc. LSA	Northern Cape	-28.1333	20.8	-	surface	1810±45 [Pta-7381]	oes	AD218-340	F	0	0, ostrich eggshell fragments present.	0	Fragments of thickened bases, lugs and decorated rim sherds [out of context]. 12 pot sherds from the site have a light reddish brown colour, fine texture, and grit temper. The average thickness is 5.6mm. General appearance place them in the range of Khoe pottery. [Small sample]	0	-	[83, 84]
234	Wonderwerk	large inland cave	Northern Cape	-27.8458	23.5553	Pastoralist [Doornfontein]	Layer 3 [top] Beaumont Exc. 1979	1890±50 [Pta-2542]	charcoal	AD116-232	F	decorated fragments [quantity not provide]	N 57, incomplete beads present, manufacturing present at site.	0	between 7.69 and 4.8mm. All grit tempered and undecorated. Typical of 'Hottentot' pottery	Layer 3a sheep hair [direct AMS] 460±120 [OxA-622] AD1410-1626	Suggested that specularite was stored and transported in ostrich eggshell containers. Seasonal and climatic data: Brook et al. [2015] A study based on isotopic signatures retrieved from stalagmite and tufa data at Wonderwerk Cave entrance corroborates Late Holocene climatic records for wetter periods with increased plant growth between cal. 2100 and 1500 BP.	[85, 86, 87]
247	Grootrif G [GFG]	coastal shell midden/mound	Western Cape	-32.1667	18.3122	Hunter-marine-gatherer [mega-midden phase]	Layer 3 [Mega midden Lens]	2380±60 [Pta-4055]	charcoal	537-264BC	F	0	0	0	0	0	-	[37]
293	Byneskranskop	coastal cave site	Western Cape	-34.5833	19.4667	Hunter-gatherer or possible Pastoralist	Layer 1	1891±28 [OxA-32676]	tortoise carapace	AD128-206	F	Total for layer 1: 0 flask mouth fragments. 9 decorated pieces.	N 824, 4-8mm, manufacturing present at site.	kelp [Eckonia maxima]	Sherds range in thickness from 2-10mm with a mean of 5.4±1.3mm. All show quartz grit. 15 sherds contain carbonised organic material mixed into the clay [possible accidental inclusion?]. [Total for layer 1: 426 sherds]	First direct date for sheep remains are 1370±60 [OxA-3863] - AD652-765. [Group 13]	Seasonal and climatic proxy: Unit 1 associated with a warmer conditions with more scrub.	[94, 95, 96]
299	Faraoskop Rock Shelter	rock shelter	Western Cape	-32.1253	18.6144		layer 2 [Unit Mac]	2000±70 [Pta-4955]	charcoal	49BC-AD115	F	Layer 2: 1 decorated piece recovered [Bar with cross-hatching.]	N 18, manufacturing took place at the site.	twine	Possibility that the 1 sherd recorded is not in-situ.	0	-	[99]
341	Twyfelpoort Shelter	inland rock shelter	Free State	-28.6167	27.5667		pre-ceramic level	1880±50 [Pta-6171]	charcoal	AD121-236	F	0	nq	0	0	0	Not published in its entirety.	[104]
344	Clarke's Shelter	inland small open rock shelter	KwaZulu-Natal	-29.0208	29.3161	Hunter-gatherer	layer 3 (Pale Brown Sand 2)	2160±50 [Pta-2971]	charcoal	206-63BC	F	0	0	0	All plain undecorated body sherds, thin-walled, black-to-grey in colour. Possible pre-agriculturalist ware. [9 sherds][considered less reliable].	0	0	[105]
356	iNkolimahashi Shelter	inland rock shelter		-28.7942	30.1806		Layer 6	1990±60 [Pta-7384]	charcoal	46BC-AD118	F	0	0					[107]
398	Siphiso Shelter	small inland rock shelter	Eswatini	-26.3139	31.975	Hunter-gatherer	Stratum III	1940±370 [TX-5619]	bone	359BC-AD517	F		N52 [Strata I-V], 5.59±0.856mm, manufacturing not reported for site.	0	7mm thick, dark-to-grey in colour. Grit-tempered. Some sherds show burnishing. A sherd resembles similar Swazi pottery. Possible pre-agriculturalist ware. [7 sherds]	0	0	[122]
400	Langubhela Shelter/Sibebe Shelter	inland rock shelter	Eswatini	-26.2833	31.1667	Hunter-gatherer	sq. J10 70-75cm depth	1950±50 [Pta-3347]	charcoal	AD29-200	2							[122]

## Sheet: Database 1, Map 3 AD311 - 911
Map 3: AD311-911
Key:	Nq = quantity is not reported in published excavation report.
	F = site and/or radiocarbon determination has been filtered from map.
	? = identification is not certain.
	Direct dates are highlighted in bold.
	Information in red font relates to LSA sites containing pottery ascribed to farmers
Site Reference Number	Site Name	Type of Site	Region	Latitude	Longitude	Cultural Affiliation	Stratigraphic Context	Uncal. Radiocarbon Date [BP] and Lab ID	Material Dated	Calib. Radiocarbon date	Database Date information and date grade	Ostrich eggshell flask and or decorated pieces description.	Ostrich eggshell bead data [quantity (N), mean diameter, and manufacturing]	Other organic Material recovered at site	Pottery at site and quantity of sherds present.	Livestock at site and quantity (M=MNI, N= NISP).	Further information gathered	Reference
2	Oruwanje 95/1	inland rock shelter site	Namibia	-18.3051	13.447	unspecified LSA group [Middle Ceramic Phase unknown]	7/10a/-95	1520±32 [KN-5297]	charcoal	AD573-635	2	0	nq., 6.0±1.6mm [unusually large], manufacturing present on site.	-	Typical feature of sherds is that they appear brown or ochre in colour. Mean sherd thickness is 5.7mm with quartz grit temper. 2 sherds decorated with incised grooves. 1 'Ripple Rim' present. [15 sherds]	0	-	[2, 3]
							4/11b/-90	1511±33 [UtC-5938]	charcoal	AD580-637
							4/12a/-105	1419±40 [UtC-5947]	charcoal	AD634-681
						unspecified LSA group [Late Ceramic Phase unknown]	7/12c/-65	1280±28 [KN-5004]	charcoal	AD766-875		0	N43, 5.4±1.1mm [return to a smaller diameter], manufacturing present on site.	0	Mean sherd thickness is 6.3mm with fine to medium grained quartz grit but coarse temper was used in the manufacture of thick-walled vessels. 1 handle or spout fragment. Colour is mostly black. Main type of decoration is 'channelled ware' which can be grooved horizontal or diagonal lines. 3 sherds show a complex herringbone pattern and another 2 sherds have comb-stamped decoration. 'Ripple Rims' a…	goat (?) not positive.[nq]. Left out of mapping exercise.	Corm husks and corm were recovered in this phase of occupation at the site.
							4/12a/-85	1255±40 [UtC-5948]	charcoal	AD773-879
							7/12d/-60	1252±36 [UtC-5945]	bulb scale	AD773-880
							7/12d/-60	1194±32 [UtC-5945]	soot	AD879-970
							7/12c/-60	1178±32 [UtC-5586]	seed	AD888-970
							7/11a/-65	1172±32 [Utc-5939]	charcoal	AD892-970
							7/11c/-75	1120±55 [KN-5299]	charcoal	AD895-1021
3	Hartmann Valley 95/4	coastal plain boulder site with stone structures	Namibia	-17.5021	12.4792	unspecified LSA group [Phase 2: Ceramic LSA]	54/50d/-60	1480±30 [KN-5287]	charcoal	AD600-645	2	0	N1, 7.37mm [based on 3 unfinished beads], manufacturing not reported for site.	0	Sherds are thin [5.75±1.58mm] and hard fired. Black-to-grey and brown sherds. 1 sherd decorated with oblique parallel lines banded around rim.	0	-	[2]
							53/49c/-60	1407±50 [KN-4851]	charcoal	AD632-764
5	Ovizorombuku 96/1	large rock shelter	Namibia	-17.0431	13.216	unspecified LSA group [Phase 2: Ceramic LSA]	20/21b/-90	1525±35 [KN-5259]	charcoal	AD549-633	2	0	N6 [total for phase 2]; 5.0±0.6mm, no manufacturing present on site.	0	Assemblage is homogenous. Colour of sherds are grey to black or ochre. Temper is of quartz grit in high quantity. Most common decorative motif are incised horizontal or oblique lines. 1 herringbone like motif. Another distinct motif is the finger-nail impressions on a very thin-walled sherds. Mean wall thickness is 5.5±1.1mm.The profiles of the rim fragments are in two cases tapered with a narrow…	0	-	[2]
							20/20c/-110	1442±25 [KIA-11985]	charcoal	AD634-664
							20/20a/-100	1275±30 [KN-5373]	charcoal	AD768-874
8	Omungunda 99/1	large rock shelter	Namibia	-18.0249	13.7867	unspecified LSA group [Phase 3: Middle Ceramic LSA]	5/4d/-115	1705±35 [KN-5641]	charcoal	AD343-422	2	0	N102, 5.5mm, manufacturing present on site.	0	20.9% of the assemblage is decorated. The characteristic motif comprises parallel lines and 'Ripple Rim' is present. Quartz-temper is fine to medium. Mean thickness of walls are 5.5mm. Mostly black and grey coloured sherds but red coloured sherds also occur. [144 sherds]	0	-	[2]
							4/4c/-105	1602±29 [KIA-22463]	charcoal	AD439-540
							12/6d/-100	1600±35 [KN-5285]	charcoal	AD439-542
							4/4d/-110	1565±35 [KN-5640]	charcoal	AD482-596
							4/4a/-105	1530±30 [KN-5642]	charcoal	AD548-629
						unspecified LSA group [Phase 2: Late Ceramic LSA]	3/4b/-95	1298±23 [KIA-16047]	charcoal	AD684-838		0	N59, 4.9mm, manufacturing present on site.	0	Average wall thickness is 5.8mm. 31% of the sherds are black to grey and well fired. Quartz temper is fine to medium grain size. 13.3% of the pottery is decorated. 2 sherds display indented decoration and another a herringbone pattern. [163 sherds]	0	-
							11/6b/-100	1145±35 [KN-5288]	charcoal	AD895-990
11	N2002/7	stone circle site	Namibia	-18.2963	12.0262	unspecified LSA groups	-	1235±35 [KIA-21034]	charcoal	AD774-888	2	0	N109, 11.36±1.7mm, manufacturing present.	0	1 nearly complete pot displays an S-shaped profile with an outward projecting rim and a diameter of 171 mm. The decoration, a herringbone pattern bordered by a single line of stab marks, resembles sherds from late Ceramic LSA inventories from rock shelters in Kaokoland. [15 sherds with 1 nearly complete pot]	0	Associated with whale bone. Whale bone built hut.	[2]
								1175±25 [KIA-18893]	soot from sherd	AD890-969
								1150±30 [KIA-21035]	charcoal	AD895-988
25	Messum 1	rock shelter	Namibia	-21.3667	14.2833	unspecified LSA group [Pottery Phase at site]	Sq. A9	1370±50 [Pta-2681]	plant fibre	AD652-765	3	0	nq. Not reported in its entirety.	0	Pottery not described	0	ostrich feathers were recovered from this occupation hollow.	[5]
28	Snake Rock	inland rock shelter	Namibia	-21.2	14.55	Hunter-gatherers	Unit 10	1640±70 [Wits-1249]	charcoal	AD385-543	2	0	N33, manufacturing present at site.	bone vessel, fibre cordage	Ripple Rim present [17 sherds]	sheep [2N]	Slivers of dense cortical bone suspected to be derived from the limb elements of sheep show extensive modification [bored and shaped] [14N]	[67, 68]
31	Big Elephant Shelter	inland rock shelter	Namibia	-21.6833	15.6667	Hunter-gatherer [with pottery]	3-6 inches	1400±80 [UCLA-724B]	charcoal	AD605-768	2	0	N151 [Total for Pottery Units], 3mm and 10mm, only 18 incomplete beads, manufacturing present on site but the greatest bead making activities occurred during the pre-pottery phase at the site.	thin and thick twine/rope, leather thongs.	A broken decorated spout fragment was recovered from the site. Undecorated sherds are grey in colour and are 6-7mm thick. [22 sherds]	0	More leather and twine working took place during the pottery phase at the site.Cyperus fulgens [underground bulbs] is undoubtedly the preferred species and can be considered the staple plant food throughout the occupation of Big Elephant Shelter.	[7]
32	Mirabib Hill Shelter	rock shelter	Namibia	-23.45	15.3167	unspecified LSA groups	10-20cm [Dung Floors] Date from below first dung floor.	1550±50 [Pta-1535]	dung	AD520-634	3	No ostrich eggshell mouth fragments or decorated pieces recovered however excavator notes that the considerable quantities of burnt eggshell suggests that they were not only eaten but that the shell were also used as pots. Some of the fragments show ochre staining on the inner side of the shell.	N185, manufacturing present.	9 fragments of leather, knotted grass and twine.	All undecorated, dark and fairly fine. A complete pointed base pot found cached near site. No lugs are present but drilled holes may suggest the use of leather or fibre handles. [5 sherds]	sheep hair	Part of a dance 'rattle' was recovered from the dung floor. 2 pieces of hair encrusted with ochre. Pellets of ochre paste were found throughout the deposit. Pits are also present at the site. !Nara seed cases were recovered but in their frequency is lower during the accumulation of the dung layer.	[123]
34	Skorpion Cave	cave site	Namibia	-27.8895	16.6457	Hunter-gatherer	Unit 2	1340±60 [Beta-160049]	charcoal	AD657-830	3	Very few of the ostrich eggshell fragments show charring indicating that they may have been used as containers. No mouth pieces or decorated pieces are reported.	N2, 5.3±0.1mm, minimal evidence for manufacturing.	0	The vessel rim is tapered and slightly bevelled, appears to be fine with no quartz inclusions. Encrustation on the outer surface of the vessel suggests that it was used for cooking. [1 rim and 16 body sherds]	0	Unit 4 contained a modified tortoise shell possibly used as a receptacle. Unit 4 is dated to 180 ± 50 B.P. (Beta-160048) . !Nara and tsamma melon seeds recovered.	[124]
35	Spitzkoppe	rock shelter	Namibia	-21.8234	15.1783	Pastoralist	Unit 10: Compact Ash [0.1m]	1240±50 [Pta-4635]	charcoal	AD769-948	2	0	nq, manufacturing present.	0	Coarse and undecorated. 1 thin curved rim might possibly be part of a shallow bowl.	0	Acacia erioloba seeds were recovered from Unit 10.	[67]
39	Apollo 11	cave site	Namibia	-27.75	17.1	unspecified LSA groups [Pottery Wilton]	12-17cm	1670±55 [KN-I.870]	uncharred twigs	AD369-519	3	decorated pieces [context not provided].	nq, manufacturing present.	0	Pottery is undescribed	0	-	[4, 6]
							6-10cm	1460±55 [KN-I.846]	uncharred twigs	AD590-666
40	Arrisdrift	open-air camp site with shells	Namibia	-28.4667	16.6833	unspecified	Hearth 5cm depth	1200±50 [Pta-1933]	charcoal	AD785-974	3	0	0	0	grit-tempered pot [no further description]	0	0	[14]
							Pot	1250±130 [Pta-1945]	soot from pot	AD682-969
89	Thamaga 1	inland rock shelter	Botswana	-24.6975	25.4919	Hunter-gatherer with Farmer contacts	20 - 30 cm depth	1190±90 [I-13,181]	charcoal	AD774-989	2	1 undecorated ostrich eggshell mouth fragment.	N14, 4 - 5.7mm, manufacturing present at site.	0	Pottery associated with early farmer ware.	sheep/goat was positively identified above this date at 10-20cm.	Predominance of springhare and tortoise remains in the faunal assemblage.	[72, 125]
92	White Paintings Rock Shelter [WPS]	inland rock shelter	Botswana	-18.7719	21.7499	Hunter-gatherer context with Early Farmer component	Upper Unit 2a, sq.22, 40-50cm depth	1225±60 [OxA-6038]	sheep jaw [direct AMS]	AD772-961	1	0	nq, small, manufacturing present.	0	Most of the pottery consists of undecorated body sherds, comb-stamping and incised sherds are present. These decorated sherds are similar to Divuyu [AD 550-730] and to the later site of Nqoma [AD850-1090]. These dates provide a reasonable estimate for the deposit. [376 sherds]	sheep [1N]	Mostly hunted faunal assemblage.	[126]
							Sq. 9, 40-50cm	1080±100 [Beta-33056]	charcoal	AD893-1145
94	Toteng 1	open-air camp site with number of pits.	Botswana	-20.3679	22.9511	Hunter-gatherers with access to trade networks with Bantu-language speaking farmers or Hunter-gatherers-livestock-keepers with Bambata pottery.	sq. G, 45-50cm depth	1639±33 [AA-58186]	charcoal temper from undecorated body sherd.	AD419-518	1	In 1991, Campbell reported that in an excavation of a midden at Toteng 1, there were two ostrich eggshell pieces with decoration. A larger piece was recovered from 140-160 level in Test Pit 1. The small piece was recovered from TP1 but at 80-100cm. Below this at 1.6. was a cache of large ostrich eggshell pieces [possibly part of buried water-containers or raw ostrich eggshell bead products]. The …	N15 [SU3], 4.3mm, manufacturing present on site.		General description for both Toteng 1 and 3: Bambata Ware: 'The vessel forms include generally thin-walled, small bowls and jars…It can be seen that comb-stamping, sometimes reaching over the lip, is the most prevalent form of decoration evident on the sherds. There are also several examples that have incised lines...The temper of the Bambata sherds mainly includes grit while only 3 sherds have t…	cow [1N], sheep/goat c.f. [4N]	-	[71, 72, 73, 74]
							sq. I, 55-60cm depth	1560±60 [Beta-184609]	charcoal	AD474-628
							sq. L, 55-60cm	1480±40 [Beta-186670]	cow bone	AD594-648
95	Toteng 3	open-air camp site	Botswana	-20.3679	22.9511	Hunter-gatherers with access to trade networks with Bantu-language speaking farmers or Hunter-gatherers-livestock-keepers with Bambata pottery.	sq. 3 30-35cm depth	1610±40 [Beta-182060]	organic residue in undecorated body sherd.	AD433-535	1	0	N7 [Unit 3], 4.42mm, manufacturing present at site.	0	General description for both Toteng 1 and 3: Bambata Ware: 'The vessel forms include generally thin-walled, small bowls and jars…It can be seen that comb-stamping, sometimes reaching over the lip, is the most prevalent form of decoration evident on the sherds. There are also several examples that have incised lines...The temper of the Bambata sherds mainly includes grit while only 3 sherds have t…	sheep/goat [1N]	-	[71, 72, 73, 74]
							20-25cm	1600±50 [Beta-44966]	charcoal	AD431-568
							sq. 7 30-35cm depth	1130±40 [Beta-186671]	poorly preserved sheep/goat molar	AD897-1014
98	Cae Cae 2 [Xai Xai or Nxai Nxai]	open-air pan site	Botswana	-19.9345	21.0782	hunter-gatherer	Unit II, level 13, 14	1765±55	charcoal	AD247-372	3	0	ostrich eggshell is present.	0	Bambata Pottery: Early thin-walled ware: charcoal and calcrete temper with incised decoration (Wilmsen 1989); Yellen and Brooks (1989) note that the pottery is largely undiagnostic and thumbnail sized.	0	Organic preservation is poor. Published not in its entirety.	[17]
100	Lotshitshi	inland open-air site	Botswana	-20.0219	23.5122	LSA with pottery and cattle	middle LSA level	1660±100	bone	AD340-572	3	0	not published in its entirety.	0	Mostly fragmented but charcoal tempering can be discerned. Finely incised decoration. Comparable with Bambata Ware pottery.	cattle [1N]	-	[127, 128, 129]
126	KN2004/012	semi-deflated small shell midden, coastal [in-situ material where date derives from]	Northern Cape	-30.236	17.2502	unspecified LSA group [Group 2]	H16 midden	1579±24 [OxA-22977]	charcoal	AD483-580	3	0	N3, 4.95±1.73mm, no manufacturing present at site.	0	2 decorated potsherds: the rim has short diagonal lines, probably impressed around the lip with horizontal lines. Body sherd has 2 rows of vertical impressions. Thickness: 4.79 ± 0.82mm. [2 sherds]	0	-	[22]
129	KN2005/041.	in situ coastal shell midden	Northern Cape	-30.2351	17.25	unspecified LSA group	H6 Midden	1631±23 [OxA-22979]	charcoal	AD426-518	1	0	N3, 4.74±0.15mm, manufacturing present on site.	0	0	cow [horn core DNA tested and directly dated]	First secure evidence for cattle in South Africa.	[130]
							E6 Midden	1625±25 [OxA-22933]	bos taurus	AD431-519
131	KN2005/054	small dense coastal shell-midden	Northern Cape	-30.2369	17.2498	unspecified LSA group[Group 3]	D13 MS1	1598±25 [OxA-22932]	bone	AD442-543	3	0	N4, 5.34±0.27mm, no manufacturing present at site.	0	Comb-incised necked vessel. 7.08±0.45mm thickness[2 sherds]	0	-	[22]
157	KK002	inland shallow coastal rockshelter [in-situ deposits]	Northern Cape	-31.2425	18.0516	unspecified LSA groups	|I2 SE L5B (lower)	1462±24 [OxA-25349]	bone	AD605-651	3	0	N7, 5.32±1.11mm		1 sherd undecorated. Wall thickness: 5.96mm. [1 sherd][most likely intrusive from upper deposits.]	0	Ochre and specularite fragments recovered from lower occupation.	[22]
165	Spoegrivier	coastal cave site	Northern Cape	-30.2833	17.2667	Hunter-gatherers-with-livestock or pastoralist	Pottery Units: below Twiggy 3 [layer 2] and above YBS Layer 7	below 1390±50 [Pta-4753] and above 1490±50 [GrA-9030]	charcoal and sheep bone	around AD643-765	2	2 undecorated flask mouth fragments were recovered from pottery unit, Layer 4.	N57 [levels 6a-2], 5.2mm, manufacturing present on site.	Most of the organic fibre string/twine was recovered from the pottery units at the site.Knotted grass remains are also present. A tortoise shell bowl was recovered from upper levels in Twiggy.	Mostly undecorated. Mean wall thickness: 4.8mm to 6.1mm in the upper levels. Layers 3 and 4 have a coating of carbonised material adhering to outer surfaces. [330 sherds layers 6a-2]	sheep [80N]	The Twiggy lenses which contain pottery are characterised with a rich assemblage of seeds, corm casings, reeds, flower heads and leaves. Corm casings and bases of underground bulbs were recovered particularly from Layers 2-6. Cape Fur Seal and various limpet species form a significant part of the diet during this stage of occupation at the site.	[23, 24]
169	Jakkalsberg A JKBA	inland open-air site	Northern Cape	-28.1806	16.8875	Pastoralist	Hearth 1	1330±60 [Pta-5958]	charcoal	AD663-838	2	5 decorated fragments and 1 flask mouth.	N300, 5.4mm, no manufacturing on site.	-	Only 41 out of the total of 922 potsherds are decorated. The most common decoration is incised horizontal lines. [922 sherds]	sheep [8N], sheep/goat [114N]	The faunal remains are dominated by domestic caprine with little evidence for the hunting of wild game. A sheep/goat remain is ochre stained. Ochre less frequent at this site compared to the B site.	[131, 132, 133]
							Hearth 2	1300±25 [Pta-6100]	charcoal	AD684-836
170	Jakkalsberg B JKBB	inland open-air site	Northern Cape	-28.1806	16.8875	Pastoralist	Hearth /KII	1420±25 [Pta-6122]	charcoal	AD646-671	2	-	N35, 5.2mm, manufacturing present on site.	Two ochre plugs recovered have fibre string markings suggesting that they were used to plug an object of fibrous origin. [Webley 1997, pp. 9]	Similar decoration to Site A. Lug was identified in upper levels but remains undated. [505 sherds]	sheep [5N], sheep/goat [76N]	Ochre widely used at the site with 16 fragments and many bones, ostrich eggshell, tortoise carapace ochre stained. Livestock remains also indicate some ochre staining.	[131, 132, 133]
							Hearth 2 (MOU)	1380±50 [Pta-6101]	charcoal	AD648-765
196	Doornfontein 1	inland cave site [prehistoric specularite mine]	Northern Cape	-28.2056	23.0333	Pastoralist [Doornfontein]	Stratum 1, Exc. 1	1120±40 [Pta-187]	charcoal	AD900-1018	3	Decorated fragments [nq] with intricate hatched geometric patterns in bands and triangles.	N331 [total at site], range between 4.5 and 7.5mm, reporting of manufacturing not present.	0	Pottery assemblage contains some undecorated plain rims, some body sherds with red slip.	0	-	[134]
187	Biesje Poort 2	open air site	Northern Cape	-28.6589	20.5087	Pastoralist [Doornfontein]	Exc 1, Spit 10	1580±40 [Pta-9569]	charcoal	AD472-582	3	diagonally incised fragments from spit 9.	N 19 [no beads associated with date but do occur in level 9 [total at site 19]	0	Sample consists mostly of body sherds. 2 spout fragments from spits 6 and 7. Only 3 pieces decorated and included incised lines below the rim and rows of punctate. Grass temper to clay could be discerned on sherds from most spits [N = 53]. Mean thickness - 5.3mm. 95 sherds are burnished. [182 sherds total at site.]	0	1533 ostrich eggshell fragments were recovered. The faunal remains are the site are indicative of a foraging and hunting subsistence base.	[27, 28]
219	Blydefontein	inland rock shelter site	Northern Cape	-31.25	25.1	Hunter-gatherer	HG/C42	1305±31 [SMU-1850]	charcoal	AD682-837	1	0	N18 [mostly incomplete], a shift to larger beads occurs, manufacturing present.	-	Mostly plain grass-tempered sherds. A single grit spout fragment was recovered.	0	-	[29, 30]
							HG/C2	1505±50 [GrA-15195]	fibre ceramic	AD552-645
							HG/CAU2/B27	1238±28 [D-AMS-1228]	bone	AD775-885
							CPB/C10	1255±109 [MSU-1925]	charcoal	AD683-960
							HG/C42	1305±31 [SMU-1850]	charcoal	AD682-837
221	Haaskraal	inland rock shelter site	Northern Cape	-31.55	24.2333	Hunter-gatherer and pastoralist [part of Phase 1]	level 8, sq. F5	1570±50 [GrA-13542]	fibre in pottery	AD468-595	1	0	N5 [layers 8-7], manufacturing was not reported for site.	0	Khoi sherds almost absent. Very little decorated pottery. Undecorated grass tempered-sherds predominate. 1 internally reinforced lug similar to Cape Coastal Ware except that it is grass-tempered.	0		[78, 79, 80]
							level 10, sq. M13	1400±50 [GrA-13540]	fibre in pottery	AD636-765
							level 9, Sq. E	1180±70 [SMU-1789]	charcoal	AD785-991
							level 7, sq. J2	1140±60 [SMU-1790]	charcoal	AD891-1014		1 piece decorated fragment.			undecorated grass-tempered sherds predominate but non-rocker stamp sherds persist. Khoi sherds present.
234	Wonderwerk	large inland cave site	Northern Cape	-28.8458	23.5553	Pastoralist [Doornfontein]	Layer 2b Thackeray Exc. 1979	1210±50 [Pta-2779]	charcoal	AD777-967	3	Decorated ostrich eggshell fragments [nq]	N35, manufacturing present at site.	leather [1 piece]	5.6mm thick. All grit tempered and undecorated. [1 sherd]	sheep/goat [1N]	Suggested that specularite was stored and transported in ostrich eggshell containers. String, and rope were found in layer 1 at the site [undated] as well as fragments of a woven grass mat.	[86]
235	Blinkklipkop [BKK]	inland prehistoric specularite mine	Northern Cape	-28.3028	23.1167	Pastoralist [Doornfontein]	layer 5s/t	1150±40 [Pta-2835]	charcoal	AD894-988	3	0	N1, minimal evidence for manufacturing at site.	0	5.5mm thick. 1 spout sherd present and 1 body sherd with stamping. Layer 5b has some rippled sherds, 5d-e also show rippled sherds.All sherds are mineral tempered.	sheep/goat [1N]	-	[136]
							layer 5P	1160±50 [Pta-2840]	charcoal	AD891-987
236	Dikbosch [Area B]	inland rock shelter	Northern Cape	-28.6522	23.9025	Pastoralist [Doornfontein]	DKB1, Area B, level III	1570±40 [Pta-3412]	charcoal	AD478-592	3	Decorated ostrich eggshell fragments [nq]	N41, 4.05mm, manufacturing present at site.	0	All sherds are grit-tempered and undecorated.	0	-	[86]
238	Little Witkrans	inland rock shelter	Northern Cape	-27.6611	24.6125	Pastoralist [Doornfontein]	5-10cm	1490±40 [Pta-2447]	charcoal	AD589-645	3	decorated fragments [nq] and 1 flask rim piece	N11, bead manufacturing present at site.	0	All have grit-temper, black in colour and undecorated. [15 sherds total at site]	0	-	[86]
239	Limerock 1	small inland rock shelter	Northern Cape	-28.5503	24.1333	Pastoralist [Doornfontein]	Level III [PU-C]	1620±50 [Pta-1621]	charcoal	AD422-536	3	10 decorated fragments and 1 undecorated flask rim piece.	N16, 4,69±0.69 mm, manufacturing present.	0	All fine grit [with no grass inclusions]. Mean thickness of 5.71±1.8mm. Two decorated sherds with cross -hatch , and one body sherd with what appears to have been a series of wide shallow impressions producing an undulating affect. [7 sherds]	sheep/goat [1M]	Specularite present at site.	[86, 137]
240	Limerock 2	large inland rock shelter	Northern Cape	-28.5503	24.1333	Pastoralist [Doornfontein]	Level V [PU-A]	1430±50 [Pta-1759]	charcoal	AD600-680	3	2 decorated fragments.						[86, 137]
245	Atlantic Beach 1	in-situ coastal shell midden	Western Cape	-33.8631	18.5089	Pastoralist	Lowermost Midden	1825±15 [Pta-7800]	shell	AD630-804	3	8 undecorated flask mouth fragments [layers 3-2]	N12 [layers 3-2], manufacturing seems to be present.	0	The pottery falls under 'Kasteelberg' Spouted Impressed Ware. Although no spouts were recovered at the site. Only 3 decorated sherds were identified. [212 sherds, layers 3 -2]	Sheep [77N]	Ochre present at site but in smaller quantities compared to Atlantic Beach 3. A substantial number of tortoise bone was recovered from the site, along with small bovids and marine shell.	[138]
							Top Midden	1800±50 [Pta-7792]	shell	AD650-850
257	Tortoise Cave	small coastal rock shelter	Western Cape	-32.3269	18.3603	unspecified LSA group	Layer 3a	1680±50 [Pta-3312]	charcoal	AD361-517	2	2 undecorated flask mouth fragments [layer 2b and 2a].	N 166[layer 3a to 2a], minimal evidence for bead manufacture.	fibre cordage [two strands twisted]. Some appear to be knotted.	Great majority of pieces are black in colour. Thickness varies: 5.5 to 12.5 mm. Coarse admixture of quartz to clay. None are decorated.[19 sherds layers 3a to 2a]	sheep [50N]	Cape Fur Seal and marine shellfish prominent in pottery and livestock levels.	[40, 139]
							Layer 3a	1620±50 [Pta-3310]	charcoal	AD422-536
							Layer 3a	1610±50 [Pta-3311]	charcoal	AD425-541
							Layer 3a	1590±50 [Pta-5817]	charcoal	AD440-575
							Layer 2b	1580±50 [Pta-3309]	charcoal	AD443-584
							Layer 2a	1660±45 [Pta-5855]	charcoal	AD388-518
267	Diepkloof Rock Shelter	large coastal rock shelter	Western Cape	-32.3914	18.4576	Hunter-gatherer mix pastoralist	Main Ash Concentration	1590±45 [GaK-4595]	charcoal	AD442-574	2	0	N 127 [total at site], manufacturing present.	0	Only 7 decorated with 1 possible spout fragment. 20% of the sherds are burnished with red-ochre. Decoration includes: comb-stamp or shell-stamped impressions on rims or horizontal linear grooves. Coarse quartz temper. Cape Coastal Ware.	sheep [65N total at site]	-	[140]
269	Boomplaas	inland rock shelter	southern Cape	-33.3833	22.1833	Hunter-gatherer-livestock-keepers	DGL Member	1630±50 [UW-337]	charcoal	AD417-531	2	1 decorated fragment with no mouth pieces.	N30, [Upper level sees a decrease in number of beads]. Only 3 unfinished beads, minimal evidence for manufacturing at site.	0	Sherd thickness: 6.0±1.26mm. Spout fragment with incised lines. 49 decorated sherds from sample. [652 sherds.]	sheep [10M]	Paucity of plant remains in DGL Member compared to the BLD Member.	[90, 91]
							Top of BLD2 member [stone lined hearth] [Second date for BLD2 Herder level]	1510±75 [Uw-307]	charcoal	AD521-655		5 incised decorated fragments and the rim piece of a container.	N61 [refer to BLD2 earlier radiocarbon reading.], 1 unfinished bead, minimal evidence for manufacturing at site.	0	At least one bowl may be represented, but the majority of the sherds appear to come from wide-mouthed pots. No lugs or bosses were found.[45 sherds]	sheep [4M]	Underground bulbs and corms abundant in the BLD layer and associated with storage pits.
271	Bonteberg Shelter	small rock shelter	Western Cape	-34.2	18.3833	Hunter-gatherer	-	2050±95 [SR-166]	marine shell	AD364-636	3	0	N87, mostly between 4-5mm, manufacturing present on site.	0	Sherds are from 4 to 10mm thick and the clay usually has some inclusion of sand as filler. There is no decoration. 1 internally reinforced horizontally pierced lug, another broken lug. Typical of Cape Coastal Pottery. [32 sherds]	0	-	[141, 142]
280	Simon se Klip [SSK]	stone walling site hill top	Western Cape	-32.1617	18.3333	Pastoralist [single occupation AD820]	sq. F9	1440±60 [GX-32343]	marine shell	AD632-756	3	0	0	0	Typically thin-walled, some red burnished. One rim sherd is from a small pot. Another may possibly be part of a spout rim. The pottery assemblage may form part of the early ceramic assemblages from the Wester Cape, Spouted Incised Ware.[12 sherds]	0	grooved grindstone recovered from surface. Mostly marine shell and tortoise remains in the faunal assemblage.	[143]
							sq. F5	1310±60 [GX-32342]	marine shell	AD731-881
							sq. F2	1210±60 [GX-32241]	marine shell	AD849-1001
281	Witklip [WK]	small coastal rock shelter	Western Cape	-32.9169	17.9836	Hunter-gatherer	Unit 3 [Grey Ashy Soil with Shell]	1380±50 [Pta-4608]	charcoal	AD648-765	2	0	N54, 4.7±0.8mm, bead manufacturing not reported for site.	0	Ceramics conform to the Kasteelberg ceramic sequence and Rudner's Cape Coastal Ware. Mean thickness is 6.04mm. Shell impression is present. Small mouth openings suggesting spouts were present. [13 sherds]	0	ochre stained grindstone was recovered from this unit. Marine shell fish exploitation.	[92]
285d	KBDe	open air site located on hilltop	Western Cape	-32.7958	17.9676	Pastoralist	level 12	1760±50 [Pta-8095]	marine shell	AD 697-1054 [mean]	2	0	N93, 6.67mm, manufacturing present based on unfinished beads.	0	Spouted pots with shell edge impressed decoration [SPIMP] or incised decoration [SPINC].	sheep/goat [929N], cattle [56N]	20 undecorated sherds [all suggested to be part of Spouted Ware] underwent organic residue analysis. Findings suggest marine oil/fat [seal blubber] most likely was the main component of the lipid residue found in pots. A lugged vessel also indicated a similar signature.	[144, 145]
							level 14	1650±60 [Pta-8093]	marine shell
							level 8	1690±50 [Pta-8092]	marine shell
							level 4	1690±50 [Pta-8091]	marine shell
							level 1	1570±50 [Pta-8090]	marine shell
							level 3	1550±50 [Pta-8094]	marine shell
285c	KBD	inland open air occupation site	Western Cape	-32.7958	17.9676	Pastoralist	-	1780±70 [Pta-9134]	marine shell	AD660-886	3	0	nq. 7 - 8mm, manufacturing not reported for site.	0	SPINC with 2 incised and 1 spout	0	-	[146]
								1730±50 [Pta-9076]	marine shell	AD700-905
285e	KBE	small inland rock shelter	Western Cape	-32.7958	17.9676	Pastoralist	LBWC [depth 45 - 55cm] [exc. Smith and reported in Smith 2006.]	1670±60	charcoal	AD368-520	2	0	N25, 7 - 8mm, manufacturing present.	0	Pottery assemblage is similar to Kasteelberg A. Spouted pots with shell edge impressed decoration [SPIMP] or incised decoration [SPINC] [153 sherds]	sheep/goat [35N][total for site]	seal forms large part of faunal assemblage.	[93, 147]
							SGWA [depth 18 - 28cm][exc. Smith and reported in Smith 2006]	1360±50 [Pta-7455]	charcoal	AD659-765
							surface	1800±50 [Pta-9107]	marine shell	AD650-850
286	Kasteelberg A [KBA]	open air boulder site located on hilltop	Western Cape	-32.7958	17.9676	Pastoralist	A20: 20 -30cm	1230±40 [Pta-5937]	charcoal	AD773-892	1	0	N821 [measurable beads from UB/UCT excavations], 6.5mm, no manufacturing present at site.	0	Spouted pots with shell edge impressed decoration [SPIMP] or incised decoration [SPINC].	sheep [72N], cattle [4N]	Cape Fur Seal and marine shellfish prominent source in diet.	[93, 145, 148]
							A20: 20 - 30cm	1630±60 [OxA-3864]	sheep bone	AD410-543
							A20: 20 - 30cm	1430±55 [OxA-3865]	sheep bone	AD598-681
287	Kasteelberg B [KBB]	open air site [base of hill]	Western Cape	-32.7958	17.9676	Pastoralist	B4:158cm	1220±45 [Pta-3998]	charcoal	AD774-960	2	0	N2004,7±1.2mm, beads more common in the lower layers [lower KBB], manufacturing took place at site.	0	[Lower KBB] Spouted pots with shell edge impressed decoration [SPIMP] or incised decoration [SPINC].	sheep [138M], cattle [7M] [total at site]	-	[93]
							B4:173cm	1300±60 [Pta-3995]	charcoal	AD682-857
288	Kasteelberg C [KBC]	small rock shelter	Western Cape	-32.7958	17.9676	Hunter-gatherer	top of middle	1270±50 [Pta-3785]	charcoal	AD692-883	2	0	nq, 7mm, manufacturing not reported for site.	0	Pottery assemblage is similar to Kasteelberg A. Spouted pots with shell edge impressed decoration [SPIMP] or incised decoration [SPINC]	sheep [38N] [total for site]	-	[93]
293	Byneskranskop	coastal cave site	Western Cape	-34.5833	19.4667	Pastoralist[?]	Layer 1	1370±60 [OxA-3863]	sheep bone	AD652-765	3	Total for layer 1: 0 flask mouth fragments. 9 decorated pieces.	N 824, 4-8mm, manufacturing present at site.	kelp [Eckonia maxima]	At least 9 different vessels are present, of which two or possibly 3, were spouted and one had a boss or bosses. Shell impressed decoration present as well as 'ripple' rims. Sherds range in thickness from 2-10mm with a mean of 5.4±1.3mm. All show quartz grit. 15 sherds contain carbonised organic material mixed into the clay [possible accidental inclusion?]. [Total for layer 1: 426 sherds]	sheep [11M]	Direct date is taken as secure evidence for sheep at site.	[94, 95]
294	Die Kelders [DK1]	coastal cave site	Western Cape	-34.5356	19.3758	hunter-gatherer-fishers and possibly pastoralist	layer 4	1480±55 [UW-291]	charcoal	AD576-656	1	0	N560 [layers 2-4], minimal evidence for manufacturing	Modified tortoise carapace bowls. 1 possible marine shell container.	Layer 2 included the upper portions and base of a fine spouted pot with a comb-stamped rim and extruded bosses on the shoulder with some shell impressed decoration. The outer surface appears to be stained with red ochre [burnished]. More spout fragments were recovered from the upper levels. The sherds appear to have come from larger, less well-made vessels. They are black, unburnished and partly …	sheep [20M] [layers2-4], cattle c.f. [1M]	2 pieces of rib, shaped into 'spoons' were found in the upper midden layers. One in layer 2 was found closely associated with a tortoise carapace bowl. Bone spatulas made of ribs were also recovered from layer 2. One spatula made of ivory was recovered from layer 7. There are no remains of edible plants in the deposits.	[95, 97]
							Layer 3	1590±80 [GaK-3956]	charcoal	AD424-586
							Layer 2	1465±100 [GX-1685]	charcoal	AD520-765
							layer 7	1325±60 [OxA-3860]	sheep bone	AD670-840
							Layer 7	1290±60 [OxA-3961]	sheep bone	AD685-860
295	Klein Kliphuis [KKH]	inland rock shelter	Western Cape	-32.1167	18.85	Hunter-gatherer	Bedding Layer	1230±50 [Pta-4672]	charcoal	AD771-954	2	0	N8 [total at site], both large and small beads are present. Manufacturing present at site.	0	Pottery has fine quartz temper and red ochre is present. No diagnostic pieces were present.[8 sherds]	0	-	[149]
296	Smitswinkelbaai	coastal cave site	Western Cape	-34.2667	18.4667	unspecified LSA groups	Layer 9	1420±35 [Pta-2198]	charcoal	AD641-677	3	0	N9, manufacturing not reported at site.	0	High degree of fragmentation. Cape Coastal Pottery [51 sherds]	0	-	[150]
							Layer 4	1175±35 [Pta-2200]	charcoal	AD890-970
297	Duiker Eiland	shell midden	Western Cape	-32.7167	17.9167	Hunter-gatherer	layer 1	1700±50 [Pta-1581]	marine shell	AD730-944	3	0	0	0	Pottery present mostly near the surface. 1 spout fragment present. [4 sherds]	0	-	[151]
302a	Elands Bay Cave	coastal cave site	Western Cape	-32.31	18.352	Hunters-with-sheep or pastoralist	GADD, Sq. B9	1680±40 [Pta-5815]	charcoal	AD363-471	2	0	nq, beads show an increase to greater than 5mm.	string and grass bedding [Zostera capensis]	Pottery present	Total for units 1 -22: Sheep [13N/3M]	Subsistence sees an increase in fur seal and marine limpets	[47, 153, 154]
							BHOP	1520±80 [GaK-4337]	charcoal	AD497-652
							BUTH	1400±50	-	AD636-765
							BAR	1350±20	-	AD674-765
							LIAP	1310±40	-	AD680-835
							BRST, Sq. C8	1280±50 [Pta-5819]	charcoal	AD691-876
303	Rautenbach's Cave	small cave	Eastern Cape	-33.5167	23.7	unspecified LSA groups	Grey ashy deposits	1620±40 [Pta-4611]	charcoal	AD429-527	3	0	N18, manufacturing present on site.	small grass plugs, matting and netting [Cyperus textilis], cordage, leather [1 fragment]	4 rims and 1 decorated piece. [63 sherds]	0	A red ochre and Boophane disticha lined floor [part of a possible human burial]. Large amounts of Cyperus usitatus corm tunics as well as Watsonia sp. And Freezia sp. Were recovered in small quantities.	[155]
304	Nuwekloof Shelter	small rock shelter	Eastern Cape	-33.5167	23.65	unspecified LSA groups	Pit	1140±50 [Pta-4617]	charcoal	AD893-994	3	0	N33, manufacturing present at site.	tortoise carapace bowl, a few pieces of leather, 1 piece of cordage, netting and matting.	1 rim and 1 lug were recovered. [38 sherds]	0	Storage pit lined with grass and the opening was closed with a 'grass plug'. The pit was filled with Pappea capensis seeds. Freezia sp. Most abundant underground plant. Trapping rather than hunting supplied the bulk of the meat based on small to small-medium bovids in faunal assemblage.	[155]
305	Havens Cave	inland cave site and human burial	Eastern Cape	-33.6833	24.5667	Hunter-gatherer	BED (storage pit)	1280±50 [Pta-4610]	charcoal	AD691-876	2	7 decorated pieces	N2, no manufacturing took place at the site.	cordage [cyperus textilis][matjiesgoed]; matting, netting; leather	1 rim piece and 1 decorated piece. [13 sherds]	0	Storage pit with grass lining contained some 300 P. capensis seeds and P. falcatus. Cyperus usitatus accounts for the bulk of the underground plant remains. Mostly small to medium-small bovids were mostly likely trapped. A fair number of wooden artefacts were found.	[48, 54, 156]
							infant (foetal?) burial	between 1280±50 [Pta-4610] and 190±80	charcoal	between AD691 and AD1891	3	0	N18 (associated with burial)	tortoise carapace (Homopus areolatus)	0	0	730 Nassarius beads assoc. with individual.
306a	Kablejous River Mouth 1A (KR/SM1A)	coastal open-air shell midden	Eastern Cape	-34.0057	24.9339	Pastoralist	surface	1560±40	charcoal	AD481-601	3	0	N10, manufacturing not reported for site.	0	Khoe type pottery [130 sherds]	sheep [6N]	1 piece of ochre recovered. Shell-fish exploitation.	[49]
315	Scotts Cave	rock shelter	Eastern Cape	-33.7333	25.7167	possible Herder stock post	Hearth on bedrock, sq. H4	1190±100 [SR-82]	charcoal	AD773-991	3	0	0	leather; knots possibly related to netting [possibly extends back as far a 5000 BP]	Cape Coastal Pottery	sheep	Corms and bulbs, in particular, were the main focus of plant food gathering at Scott's Cave and Melkhoutboom.	[51]
316	Nelson Bay Cave	large coastal cave site	Western Cape	-34.1028	23.375	hunter-gatherer	Unit 29	1100±80 [OxA-873]	sheep bone	AD888-1127	1	0	N9, manufacturing not reported at site.	tortoise carapace bowls are confined to the deposits above Unit 60.	Pottery is present.	sheep [13N] [Units 22-29]	-	[52, 53]
328	Welgeluk	inland rock shelter	Eastern Cape	-32.9126	26.4244	Hunter-gatherer		1360±50 [Pta-3960]	charcoal	AD659-765	3	0	nq, not reported in its entirety	0	A thin-walled burnished red ochre ware, decorated with showed grooved or impressed bands. Some sherds suggest globular pots with necks with no indication of lugs. [Referred to as Albany Ware as being distinct from Khoe Cape Coastal Ware]. A plain quartz tempered ware, bag-shaped pots.	0	-	[103]
336	Roosfontein	inland rock shelter	Free State	-28.8167	27.7333	Hunter-gatherers in contact with pastoralists	Black Ash	1290±50 [Pta-5931]	charcoal	AD685-858	3	0	0	0	The majority of sherds in this assemblage were grit-tempered but some had small quantities of grass. Small bowl shape and small pots present.2 sherds painted in ochre.[213 sherds total at site]	0	Poor organic preservation at site.	[158, 159, 160]
344	Clarke's Shelter	inland small open rock shelter	KwaZulu-Natal	-29.0208	29.3161	Hunter-gatherer	layer 2 (Pale Brown Sand)	1580±50 [Pta-2973]	charcoal	AD443-584	3	0	0	0	4 u-shaped pots and 2 bag-shaped pots. Thicker sherds in layer 2 indicate storage vessels. Apart from the thicker-sherds, the thinner-sherds display black-to-grey colour. May be of Later Farming Community Ware or of Pre-agriculturalist ware.[38 sherds]	0	Lower grindstone with ochre staining. 23 pieces of ochre recovered from layer.	[105]
345	Gehle Shelter	medium sized inland rock shelter	KwaZulu-Natal	-29.1297	29.5728	Hunter-gatherer	Layer 1 (Hearth MO1)	1280±50 [Pta-3242]	charcoal	AD691-876	3	0	0	0	undiagnostic [12 sherds total layer 1]	0	12 pieces of ochre recovered from layer 1.	[161]
346	Mbabane Shelter	inland rock shelter	KwaZulu-Natal	-28.7556	30.3742	Hunter-gatherer contact with farmers	Layer 4 (SBS1 bottom)	1520±50 [Pta-3678]	charcoal	AD545-639	3	0	N3, majority being 4-5mm, no manufacturing present on site.	0	Decorated pottery similar to Msuluzi Ware [Early Farmer Ware]. A subspherical bowl was recovered [post dates AD700].[20 sherds].	0	-	[162]
352	Collingham Shelter	inland rock shelter	KwaZulu- Natal	-29.4597	29.7958	Hunter-gatherer	TBS (uppermost deposit)	1260±50 [Pta-5408]	charcoal	AD694-888	2	0	0	10 pieces of gourd [1 fragment ochre stained and 2 pieces have been stitched together by twine.], string, 14 pieces of leather of which some are remains of knotted thongs.	Pottery from TBS appears to be thicker than the underlaying units. Mean thickness: 7.94±2.53mm for 9 sherds.	0	Corms are present throughout the deposit mostly likely of Watsonia densiflor. High quantity of seeds present and ground stone. Remains of eland are proportionately high at the site.	[106]
353	KwaThwaleyakhe Shelter	inland rock shelter	KwaZulu-Natal	-28.9136	30.4436	Hunter-gatherer contact with farmers	Layer 2 (TBS1)	1290±50 [Pta-5350]	charcoal	AD685-858	3	0	N3, no manufacturing reported from site.	0	Ntshekane type pottery [Farmer Ware]	0	166 pieces of ochre were recovered from layer 2. Evidence for ochre grinding is present. 2 worked bone spatulas. Modified Paleo/Redunca tali were also recovered from layer 2 and a modified sheep tali from layer 1. Large quantity of tortoise remains.	[163]
355	Mzinyashana 1	inland rock shelter	KwaZulu-Natal	-28.3142	30.4722	Hunter-gatherer with possible farmer contact	Layer 5	1520±20 [Pta-6543]	charcoal	AD579-630	3	0	0	0	Generally thinner than overlying pottery which is thick-walled.[34 sherds]	0	-	[60, 164]
356	iNkolimahashi Shelter	inland rock shelter	KwaZulu-Natal	-28.7942	30.1806	Hunter-gatherer with farmer contacts	Layer 5	1600±50 [Pta-7231]	charcoal	AD431-568	3	0	0	0	Sherds similar to first millennium AD pottery [Farmer] [34 sherds layers 5-4]	0	-	[107, 165]
							Layer 5	1580±50 [Pta-7230]	charcoal	AD443-584
							Layer 4	1170±50 [Pta-7229]	charcoal	AD886-987
359	Umbeli Belli Shelter	coastal rock shelter	KwaZulu-Natal	-30.6858	30.2708	Hunter-gatherer	Layer 2 [Ashy Lens]	1140±50 [Pta-2825]	charcoal	AD893-994	2	0	N4, manufacturing not reported for site.					[65, 109]
365	Jubilee Shelter	inland rock shelter site	Gauteng	-25.6917	27.9133	Hunter-gatherer with farmer contacts	RR, sq. D2	1350±120 [Wits-1399]	charcoal	AD643-877	2	0	N1, minimal evidence for manufacturing at site.	0	An Early Farmer sherd with multiple herringbone decoration on the neck and shoulder.	0	Faunal and plant material is scarce in the 1350 BP level.	[113]
375	Balerno Main Shelter	inland rock shelter	Limpopo	-22.265	29.1881	Hunter-gatherer with farmer contacts	BRA 55-60	1340±40 [Pta-8603]	charcoal	AD678-765	2	0	N98 [included in the count are rough-outs]. The assemblage contains more complete beads than partially manufactured beads.	0	Several decorated sherds from BRA, BRA 45-50 and BRA 50 -55 have been identified as belonging to particular ceramic traditions including Mzonjani and Bambata. 1 sherd is a jar fragment with hatched pattern from BRA.	0	Grooved stone and grindstone recovered from unit. Tortoise remains represent the highest amount in the faunal assemblage.	[61]
376	Olieboomspoort [OBP]	large inland rock shelter	Limpopo	-23.8783	27.6381	Hunter-gatherer contact with farmers and possibly pastoralists	Layer 6, sq. C5	1600±50 [Pta-8032]	charcoal	AD431-568	3	decorated fragments of ostrich eggshell present [some of which are ochre stained].	N655 [layer 3], many of the beads are ochre stained. Manufacturing present at site.	gourd, modified tortoise carapace bowls [present at site], Strychbos fragments may have been derived from containers [use for holding pigments, ochre stained]. The presence of decorated Strycnos shell was recorded by Cooke from Pomongwe Cave in the Upper Wilton/Farmer levels. These levels remain undated. Cooke suggests that the levels are largely disturbed [Cooke 1963].	4 Bambata sherds, 1 Happy Rest sherd, 5 Eiland sherds, 3 Broadhurst sherds, 7 Icon sherds. Bambata sherds are generally jar form with ochre staining whilst Icon sherds are bowl form also displaying ochre staining.	0 [cattle and sheep/goat were recovered from the upper levels]	There is a decrease in the use of haematite [pigments] and various other materials from AD 408 onwards. The time period coincides with hunter-gatherer contact with farmers.	[63]
							Layer 3, sq. C3	1530±40 [Pta-7799]	charcoal	AD546-631
							Layer 6, sq. F5	1330±50 [Pta-7418]	charcoal	AD671-831
							Layer 2, sq. D5	1310±40 [Pta-7780]	charcoal	AD680-835
396	Likoaeng	inland open-air site	Lesotho	-29.7356	28.7631	Hunter-gatherer contact with farmers [Phase D]	layer I	1310±80 [Pta-7877]	wood charcoal	AD677-858	1	0	0	0	Msuluzi or Ndondonwane Sherd [Early Farmer Ware]	cattle [2N], sheep/goat [4N]	-	[65, 116, 117, 118, 119]
								1285±40 [GrA-23237]	sheep	AD690-859
								1290±30 [GrA-26831]	iron	AD686-857
397	Sehonghong	large inland rock shelter	Lesotho	-29.7667	28.7833	Hunter-gatherers [possible hunter-gatherer-livestock-keepers]	layer GAP [Carter et al. 1988 excavation.]	1400±50 [Pta-885]	charcoal	AD636-765	2	0	N 25, 4.84±1.02mm, 1 ostrich eggshell fragment and 6 incomplete beads. Manufacturing not present on site.	0	Pottery found in the top 3 units have a mean thickness of 7.8±1.6mm, grey-to-black in colour, grit-tempered and not well fired. Decoration is restricted to burnishing.[52 sherds]	0	A few tortoise carapace fragments were recovered from the site. Identification of whether or not they were used as containers or as part of the occupants diet is inconclusive.	[120, 121]
							layer GAP [pit at top]	1240±50 [Pta-6084]	charcoal	AD769-948
Filtered sites from Time Slice 3: AD312 - 912
48	!Khuiseb Delta [Ward's Midden]	shell midden	Namibia	-23.2168	15.625	Hunter-gatherer [?] [Pre-pastoralist phase]	-	1600±50 [Pta-4004]	charcoal	AD431-568	F	0	0	0	Globular with narrow mouths and rounded bases, upright neck. Decoration is present with some displaying vertically pierced lugs. No evidence of outer encrustation of soot caused by fire. Kinahan suggests pots were used more for storage than for cooking.	0	Site is in a shallow deflation hollow. The midden was entirely composed of mussels.	[67]
49	!Khuiseb Delta [End Midden]	shell midden	Namibia	-23.2168	15.625	Pre-pastoralist phase	-	1470±45 [Pta-4049]	charcoal	AD593-653	F	0	0	0	Globular with narrow mouths and rounded bases, upright neck. Decoration is present with some displaying vertically pierced lugs. No evidence of outer encrustation of soot caused by fire. Kinahan suggests pots were used more for storage than for cooking.	0	Site forms part of deflation hollow. Remains of whale and fur seal were found.	[67]
50	!Khuiseb Delta [Liz's Midden]	shell midden	Namibia	-23.2168	15.625	Hunter-gatherer [?] [Pre-pastoralist phase]	-	1170±50 [KN-3598]	charcoal	AD886-987	F	0	0	0	Globular with narrow mouths and rounded bases, upright neck. Decoration is present with some displaying vertically pierced lugs. No evidence of outer encrustation of soot caused by fire. Kinahan suggests pots were used more for storage than for cooking.	0	Site forms part of deflation hollow. Remains of whale and fur seal were found.	[67]
135	KV2001/012.	deflated coastal shell scatter	Northern Cape	-29.5013	17.0553	Hunter-gatherer [?] [Probable Group 1]	Area B	1219±23 [OxA-22984]	ostrich eggshell	AD779-950	F	2 undecorated 'flask' mouth fragments	N44, 9.37±1.36mm, manufacturing not reported for site.	0	0	0	-	[22]
159	Buzz Shelter (VR005)	small coastal cave site	Western Cape	-31.5236	18.6003	unspecified LSA groups	Layer 2 (OII SW L3A)	1646±25 [OxA-25352]	bone	AD414-517	F	Painted fragments of ostrich eggshell.	N12, 4.20±0.34mm, minimal evidence for manufacturing at site.	Single fragmented tortoise shell bowl	A plain body sherd. [1 sherd]	0	Ochre common at site. Presence of ochre powder may have been used to line one of the grass-lined pits from layer 3. Engraved ostrich eggshell occurs in layers 3, 4 and 6.	[22, 77]
220	Lame Sheep Shelter	inland rock shelter [extension of Abbot's Cave]	Northern Cape	-31.45	24.65	Hunter-gatherer and pastoralist	-	1350±50 [Pta-6302]	-	AD670-766	F	0	nq, not reported in its entirety	0	Grass was the main tempering additive. Blood and fat absorbed into the grass fibre. Grass tempered plain ware. There is 1 solitary Khoi sherd below the grass tempered ware. [mostly bowl forms]	0	-	[88, 135]
228	Springbokoog [SBO]	5 surface scatters	Northern Cape	-30.2277	21.5373	Hunter-gatherer [Swartkop] with pottery	SBO4/excavated surface	1270±50 [Pta-4103]	oes	AD692-883	F	0	nq, not reported in its entirety	0	pottery present [not reported in its entirety]	0	-	[34]
246	Atlantic Beach 3	coastal shell midden	Western Cape	-33.8631	18.5089	Pastoralist	sq. B14	1490±50 [Pta-8797]	shell	AD630-1180	F	2 undecorated flask mouth fragments (1 complete). Recovered from Layer 2 and 3.	N69 [total at site], manufacturing seems to be present.	0	A sherd shows affinities to the later style of De Hangen or Lugged Ware as identified from the upper occupations at Kasteelberg. 3 fragments of lugs were recovered from the site.	0	1 possible tortoise bowl	[138]
279	Bakoond 1 [BK]	coastal shell midden site	Western Cape	-33.365	18.1648		BKI, Spit 4, sq. F9	2030±50 [Beta-233919]	marine shell	AD418-625	F	Spit 3 contains at single undecorated mouth fragment.	N5 [spits -4-6], 4.56mm, no manufacturing on site.	0	6.1mm thick, sherds seem to be thinner than at BKII. They are all very dark brown body sherds with quartz temper and most are very small. 1 sherd possibly belongs to LINC [Lugged Incised Ware][6 sherds]	0	-	[46]
298	Pearly Beach Area	open shell midden site	Western Cape	-34.6667	19.5	unspecified LSA groups	Hearth	1680±50 [Pta-1069]	charcoal	AD361-517	F	0	0	0	Pottery is present but context with single radiocarbon determination is not secure.	Sheep remains are present in the area.	Largely based on marine shell-fish exploitation.	[152]
310a	Thysbaai 1 [TBW1]	coastal open air shell midden	Eastern Cape	-34.187	24.7518	unspecified LSA group [Wilton]	surface	1720±50 [Pta-8653]	marine shell	AD784-921	F	0	0	0	0	0	Marine shell and silcrete stone tools were recovered from the site.	[49]
333	Voigtspost O	saltpan site in shallow depression	Free State	-29.1283	27.3714	unspecified LSA groups	Layer 5	1220±50 [Pta-1483]	oes	AD774-961	F	0	0	0	Small undecorated black body sherds with smooth matt inner and outer surfaces with grit and grass temper. [2 sherds from slope wash]	0	Many fragments of grindstones.	[157]
398	Siphiso Shelter	small inland rock shelter	Eswatini	-26.3139	31.975	Hunter-gatherer	Stratum III	1940±370 [TX-5619]	bone	359BC-AD517	F		N52 [Strata I-V], 5.59±0.856mm, manufacturing not reported for site.	0	7mm thick, dark-to-grey in colour. Grit-tempered. Some sherds show burnishing. A sherd resembles similar Swazi pottery. Possible pre-agriculturalist ware. [7 sherds]	0	0	[122]
290	Steenberg's Cove	open boulder site	Western Cape	-32.1617	18.3333		Soily Midden [SM][38-46cm depth]	1350±50 [Pta-4010]	charcoal	AD670-766	F	0	N48, manufacturing present at site.	0	Mean wall thickness is 6mm. [219 sherds]	sheep [6N]	-	[93]
							Loamy Shell Midden [LSM][18-34cm]	1280±50 [Pta-4012]	charcoal	AD691-876

## Sheet: Database 1, Map 4 AD912 - 1512
Map 4: AD912-1512
Key:	Nq = quantity is not reported in published excavation report.
	F = site and/or radiocarbon determination has been filtered from map.
	? = identification is not certain.
	Direct dates are highlighted in bold.
	Information in red font relates to LSA sites containing pottery ascribed to farmers
Site Reference Number	Site Name	Type of Site	Region	Latitude	Longitude	Cultural Affiliation	Stratigraphic Context	Uncal. Radiocarbon Date [BP] and Lab ID	Material Dated	Calib. Radiocarbon date	Database Date information and date grade	Ostrich eggshell flask and or decorated pieces description.	Ostrich eggshell bead data [quantity, mean diameter, and manufacturing]	Other organic Material recovered at site	Pottery at site and quantity of sherds present.	Livestock at site and quantity.	Further information gathered	Reference
2	Oruwanje 95/1	inland rock shelter site	Namibia	-18.3051	13.447	unspecified LSA groups [Late Ceramic]	7/11c/-75	1120±55 [KN-5299]	charcoal	AD895-1021	2	0	N43, 5.4±1.1mm [return to a smaller diameter], manufacturing present on site.	0	Mean sherd thickness is 6.3mm with fine to medium grained quartz grit but coarse temper was used in the manufacture of thick-walled vessels. 1 handle or spout fragment. Colour is mostly black. Main type of decoration is 'channelled ware' which can be grooved horizontal or diagonal lines. 3 sherds show a complex herringbone pattern and another 2 sherds have comb-stamped decoration. 'Ripple Rims' a…	goat [nq]	-	[2, 3]
						unspecified LSA groups [Historical Phase]	4/10b/-10	530±30 [KN-4849]	charcoal	AD1416-1444		0	N12, 6.9±1.8mm, manufacturing present at site.	0	"Channelled Ware' present but association to the Historical Phase [1] is uncertain. [nq]	cattle [nq]	-
							7/12a/-45	383±24 [KIA-29257]	charcoal	AD1484-1623
3	Hartmann Valley 95/4	coastal plain boulder site with stone structures	Namibia	-17.5021	12.4792	Mixed: Unspecified LSA groups [Historical and Ceramic LSA]	53/50a/-70	860±35 [KN-5286]	charcoal	AD1205-1267	2	0	N10,10.78±3.17mm, manufacturing not reported for site.	0	Not distinguishable from Phase 2 ceramics. [3 sherds]	0	-	[2]
5	Ovizorombuku 96/1	large rock shelter	Namibia	-17.0431	13.216	unspecified LSA groups [Phase 2: Ceramic LSA]	20/20d/-90	1042±33 [UtC-8103]	charcoal	AD995-1131	2	0	N6 [total for phase 2]; 5.0±0.6mm, no manufacturing present on site.	0	Assemblage is homogenous. Colour of sherds are grey to black or ochre. Temper is of quartz grit in high quantity. Most common decorative motif are incised horizontal or oblique lines. 1 herringbone like motif. Another distinct motif is the finger-nail impressions on a very thin-walled sherd. Mean wall thickness is 5.5±1.1mm.The profiles of the rim fragments are in two cases tapered with a narrow,…	0	-	[2]
							20/21a/-85	940±30 [KN-5260]	wood	AD1051-1200
						unspecified LSA groups [Phase 1: Historical]	20/21a/-80	420±35 [KN-5372]	charcoal	AD1453-1616		0	0	A leather strap and a plaited string made of vegetable fibre .	0	0	-
8	Omungunda 99/1	large rock shelter	Namibia	-18.0249	13.7867	unspecified LSA groups [Phase 2: Late Ceramic LSA]	12/6a/-95	985±35 [KN-5289]	charcoal	AD1041-1148	2	0	N59, 4.9mm, manufacturing present on site.	0	Average wall thickness is 5.8mm. 31% of the sherds are black to grey and well fired. Quartz temper is fine to medium grain size. 13.3% of the pottery is decorated. 2 sherds display indented decoration and another a herringbone pattern. [163 sherds]	0	-	[2]
						unspecified LSA groups [Phase 1: Historical]	12/6a/-85	535±35 [KN-5455]	charcoal	AD1413-1443			N2 [may be intrusive], manufacturing not reported for this phase of occupation at site.	0	These sherds are perhaps intrusions from underlaying Phase 2 levels. Late Ceramic LSA.	0	-
11	N2002/7	stone circle site	Namibia	-18.2963	12.0262	unspecified LSA group		1065±30 [KN-5564]	charcoal	AD991-1031	2	0	N109, 11.36±1.7mm, manufacturing present.	0	1 nearly complete pot displays an S-shaped profile with an outward projecting rim and a diameter of 171 mm. The decoration, a herringbone pattern bordered by a single line of stab marks, resembles sherds from late Ceramic LSA inventories from rock shelters in Kaokoland. [15 sherds with 1 nearly complete pot]	0	Associated with whale bone. Whale bone built hut.	[2]
23	Maguams Andalusia	small rock shelter	Namibia	-25.5333	16.8667	unspecified LSA groups	15-17cm	490±50 [KN-I.631]	charcoal	AD1415-1479	3	a few fragments of water containers	nq, not reported in its entirety	0	A few potsherds were found in the Upper Deposits	0	-	[4, 6]
							25cm depth	380±50 [Pta-2662]	charcoal	AD1482-1626
25	Messum 1	rock shelter	Namibia	-21.3667	14.2833	unspecified LSA groups [LSA Ceramic]	3-5cm	860±55 [KN-I.636]	charcoal	AD1184-1270	3	0	nq, not reported in its entirety	0	Pottery not described	0	-	[5]
26	Otjitati Rock Shelter	inland rock shelter	Namibia	-18.0167	12.6833	Pastoralist	LRBSL [top 0.1m]	670±50 [Pta-4362]	charcoal	AD1302-1392	3	0	N5, manufacturing not reported for site.	0	2 pieces of pottery with 1 rim sherd decorated with incision.[2 sherds]	0	-	[167]
27	Falls Rock Shelter	inland rock shelter	Namibia	-21.2	14.55	Pastoralist	Unit 10	730±70 [Wits-1100]	charcoal	AD1270-1390	2	0	N114, manufacturing present throughout the sequence at the site.	Wooden vessel, fibre and cordage, small leather pouches [x2]. 1 finely stitched closed by a leather thong containing an iron-tipped adze, string of iron and copper beads. A second leather pouch drawn together with a sinew thong.	1 rim with punctate decoration. [31 sherds]	sheep [3N]	13th Century bark-wrapped parcel [Commiphroides]in final occupation of the shelter. Included in the parcel were copper and iron beads, cowrie shell, leather and possibly arrow poison contained in leather pouches. [Pre-European trade items].	[66, 67, 68]
37	Geduld	inland rock shelter	Namibia	-20.2833	15.8333	Hunters on the periphery of pastoralist groups. [Smith et al. 1995]	Level 1A, sq. C7	800±50 [Pta-4416]	charcoal	AD1225-1286	2	0	N69, 5.9±0.9mm, manufacturing present at site.	modified tortoise shell bowl [layer 2 below date], 2 ply rope, 3 of which were knotted.	2 spouts. Oblique rim incisions with exaggerated lip overhang. All sherds are well fired and vast majority are thin walled.	sheep [1N]	-	[10, 11]
38	Rosh Pinah Shelter	inland rock shelter	Namibia	-27.8833	16.6833	Hunter-gatherer	Pit 1 layer 2	760±50 [Pta-3521]	charcoal	AD1233-1379	3	1 decorated with incised lines. 10 flask mouth frags. [Total at site 38 flask mouth fragments].	N4, 6.5mm, manufacturing present at site.	A surface find of a modified piece of bark [Aloe dichotoma], semi-circular in shape may have possibly functioned as a container. [Not associated with radiocarbon date.]	Pottery is thin between 5-7mm, well-fired with a mixture of quartz, mica and grass temper. Red burnishing is present. A sherd with a rounded boss was found on the surface. [104 sherds total at site].	0	Specularite was found in abundance on the surface. 2 fragments were recovered from layers containing pottery. Leather thong found in the perforation of a bead. !Nara and tsamma melon recovered from the site.	[168]
39	Apollo 11	inland cave site	Namibia	-27.75	17.1	unspecified LSA groups [Final LSA with pottery]	3-5cm	490±45 [KN-I.608]	charcoal	AD1417-1476	3	decorated pieces [context not provided].	nq, manufacturing present.	0	Pottery present.	0	-	[4, 14]
							5-8cm	320±40 [Pta-1009]	charcoal	AD1510-1651
44	Numas Schlucht	inland cave site	Namibia	-21.1167	14.4167	unspecified LSA group	Pot	420±140 [Pta-2642]	carbonaceous material from pot	AD1413-1652	2	0	0	0	Grit-tempered pot [no further description]	0	-	[14]
47	Wortel	shell middens	Namibia	-23.05	14.4667	Pastoralist	Heath in midden KM2 [5cm depth]	400±50 [Pta-1645]	charcoal	AD1458-1623	3	0	N58 [Jacobson's [1987] analysis [all of Wortel middens], 8.5±1.8mm, manufacturing not reported for site.	0	Pastoralist pottery	0	a number of grindstones were recovered.	[14, 15]
52	!Khuiseb Delta	open coastal middens	Namibia	-23.2168	15.625	Pastoralist		620±50 [KN-3599]	-	AD1317-1416	3	0	0	0	Pottery thickly encrusted with soot.	sheep bone [none positively identified].	Bone knives associated with Pastoral Phase pottery in the Delta. Suggests that long bones of bovids [perhaps sheep] were used to make the knives. Some of the !nara melon knives have been decorated by the handle. [Kinahan 1991:97-98]	[67]
								410±50 [KN-3600]	-	AD1453-1622
								350±85 [KN-3597]	-	AD1480-1649
54	Lüderitz	surface	Namibia	-26.6333	15.15	unspecified	Pot	300±50 [Pta-2264]	soot from pot	AD1508-1792	2	0	0	0	Grit-tempered pot [no further description]	0	-	[14]
55	Nautilus	surface	Namibia	-26.6167	15.1833	unspecified	Pot	400±50 [Pta-2296]	soot from pot	AD1458-1623	2	0	0	0	Grit-tempered pot [no further description]	0	-	[14]
56	Conception Bay	human burial	Namibia	-24.0167	14.5667	Pastoralist	Pot	620±40 [Pta-902]	soot from pot	AD1320-1410	2	0	0	0	Carbonaceous matter scraped from surface of broken bag-shaped pot with pointed base, decorated neck and 2 externally applied, horizontally pierced lugs,	0	found in association with human burial.	[14]
57	Hottentot Bay	surface	Namibia	-26.15	14.9667	unspecified	Pot	490±50 [Pta-2295]	soot from pot	AD1415-1479	2	0	0	0	Grit-tempered pot [no further description]	0	-	[14]
59	Kuidas Spring [KSC14]	stone circle site	Namibia	-20.6318	13.8464	unconfirmed [hunters or pastoralists]	Level 3	952±24 [OxA-27893]	charcoal	AD1048-1180	3	0	N14, 4.5mm, manufacturing present at site.	0	Undecorated with black appearance. Mean wall thickness is 4.4mm and are considered thin-walled.[2 sherds]	0	-	[12, 13, 169]
69	Striped Giraffe Shelter	inland rock shelter	Namibia	-21.8	15.7	unspecified	Spit 3, 15-23cm depth	370±40 [Pta-2230]	collagen from sheep skull	AD1498-1627	1	0	nq, not reported in its entirety	0	undiagnostic	sheep [1N]	-	[14]
88	Radiepolong	inland rock shelter	Botswana	-24.6956	25.4915	hunter-gatherers-with-livestock and early contact with farmers.	Early Contact Phase	820±70 [Beta-107605]	charcoal	AD1188-1290	2	0	N33, 4-5.5mm.	0	Farmer Ware, Eiland Type. [63 sherds]	cattle [2N], sheep [1N]	-	[72, 170, 171]
								800±60 [Beta-107604]	charcoal	AD1215-1295
89	Thamaga 1	inland rock shelter	Botswana	-24.6975	25.4919	Hunter-gatherer with Farmer contacts	20 - 30 cm depth	1190±90 [I-13,181]	charcoal	AD774-989	2	1 undecorated ostrich eggshell mouth fragment.	N14, 4 - 5.7mm, manufacturing present at site.	0	Pottery associated with early farmer ware.	sheep/goat was positively identified above this date at 10-20cm.	Predominance of springhare and tortoise remains in the faunal assemblage.	[72, 125]
94	Toteng 1	open-air camp site with number of pits.	Botswana	-20.3679	22.9511	Hunter-gatherers with access to trade networks with Bantu-language speaking farmers or Hunter-gatherers-livestock-keepers with Bambata pottery.	sq. F, 35-40cm depth	643±31 [AA-58187]	charcoal temper from undecorated body sherd.	AD1318-1399	1	In 1991, Campbell reported that in an excavation of a midden at Toteng 1, there were two oes with decoration. A larger piece was recovered from 140-160 level in Test Pit 1. The small piece was recovered from TP1 but at 80-100cm. Below this at 1.6. was a cache of large oes pieces [possibly part of buried water-containers or raw oesb product]. The association with radiocarbon ages from the site is …	N15 [SU3], 4.3mm, manufacturing present on site.	0	General description for both Toteng 1 and 3: Bambata Ware: 'The vessel forms include generally thin-walled, small bowls and jars…It can be seen that comb-stamping, sometimes reaching over the lip, is the most prevalent form of decoration evident on the sherds. There are also several examples that have incised lines...The temper of the Bambata sherds mainly includes grit while only 3 sherds have t…	cow [1N], sheep/goat c.f. [4N]	-	[71, 72, 73, 74]
							50cm depth	610±45 [Pta-5531]	charcoal	AD1320-1420
							sq. H. 40-45cm depth	571±31 [AA-58188]	charcoal temper from undecorated body sherd.	AD1400-1429
95	Toteng 3	open-air camp site	Botswana	-20.3679	22.9511	Hunter-gatherers with access to trade networks with Bantu-language speaking farmers or Hunter-gatherers-livestock-keepers with Bambata pottery.	sq. 7 30-35cm depth	1130±40 [Beta-186671]	poorly preserved sheep/goat molar	AD897-1014	1							[71, 72, 73, 74]
97	Rhino Cave	large inland cave site	Botswana	-18.7335	21.7325	Hunter-gatherer/Pastoralist	Test, sq. 7, 27cm below surface.	980±80 [Beta-84719]	charcoal	AD1028-1177	2	0	no ostrich eggshell was recovered from the site.	0	A few pottery sherds were recovered including a pointed base part of a pot. Charcoal-tempered.	0	Carbonised mongongo nuts were recovered from the deposit.	[172, 173]
108	Gwenzi II Hill	large inland rock shelter site	Zimbabwe	-19.2132	32.3457	LSA with farmer pottery	Test Pit 6 [25cm depth]	930±30 [GrA-26882]	charcoal	AD1070-1210	3	0	N1 [association to dates not made], manufacturing not present at site.	0	A few potsherds were found in the upper levels in all test pits. The majority of sherds are between 5 and 8mm thick. Later Farming Community Ware.	goat [1N]	ochre recovered.	[174]
							Test Pit 2 [15cm depth]	685±30 [GrA-26883]	charcoal	AD1300-1387
							Test Pit 4 [15cm depth]	320±70 [Pta-9309]	charcoal	AD1497-1666
109	Manjowe Main	inland rock shelter	Zimbabwe	-19.4667	32.6333	LSA with farmer pottery	Test Pit 2B [10-20cm depth]	900±50 [Pta-9311]	charcoal	AD1071-1261	3	0	0	0	67 of the sherds recovered at the site are less than 6mm thick but lack other diagnostic features. 3 sherds are decorated: 2 with stabs or punctate and the other with combstamping.[149 sherds]	cattle c.f. [1N]	ostrich paintings. Several pieces of ochre.	[174]
							Test Pit 5A [41-50cm depth]	375±30 [GrA-26832]	charcoal	AD1496-1625
116	Springbok Midden SK400 or KN2001/026.	open-air coastal shell midden	Northern Cape	-29.6825	17.063		lower layer	420±45 [Pta-9124]	Springbok bone	AD1450-1620	3	14 undecorated mouth openings	N182, 7.4±1.4mm, no manufacturing present.	0	1 rim sherd decorated with two parallel rows of impressed dots. Typical of Cape Coastal Ware dating to the last 700 years. No lugs present. Specularite admixture occurs with the sherds being quartz tempered [fine-to-coarse].The mean thickness of the sherds is 6.0±1.7mm. [160 sherds total at site]	0	-	[21]
							surface layer	430±45 [Pta-9099]	Springbok bone	AD1447-1617
119	DP2004-014	open-air coastal shell midden	Northern Cape	-29.5997	17.0495	Group 2 and Group 3		1020±60 [GX-32060]	marine shell	AD1350-1537	3	17 undecorated mouth openings	N31, 5.50 ± 0.8 mm, manufacturing present.	0	1 piece of dark brown pottery with medium to coarse clay and dense quartz temper. Undecorated. [1 sherd]	0	-	[22]
124	DP2004/010	open-air coastal shell midden	Northern Cape	-29.5985	17.0305	Group 2	Patch A sq. H16	712±24 [OxA-24078]	charcoal	AD1291-1380	3	5 undecorated mouth fragments.	N20, 6.38±1.99mm, manufacturing not reported for site.	0	4 sherds mean wall thickness of 5.51±0.34mm. Red slip, undecorated. Possible spout present.	0	-	[22]
132	KN2005/067.	several coastal in situ shell middens (patches) and tortoise burial.	Northern Cape	-30.2396	17.2509	Group 2 and Group 3	Patch 1A Midden	354±23 [OxA-24521]	bone	AD1509-1627	3	22 undecorated mouth fragments for patches A and B. 2 refitted fragments of bead debris in Patch 1B were also engraved with parallel lines.	N20 [5 Patch A and likely belonging to a single item], 15 Patch B], large and small beads present. Bead manufacturing debris present at site.	0	Majority of the sherds are undecorated. 5 sherds decorated with vertical impressions with an average wall thickness of 5.58±1.04mm. [72 sherds for both patches].	0	Melon Knife recorded from Patch A. Tortoise burials recovered from site.	[22]
							Patch 1B Midden	321±23 [OxA-24518]	bone	AD1512-1649
139	MB2005/013	dense coastal shell midden	Northern Cape	-30.4647	17.3613	Hunter-gatherer [Group 1]	I24 lower	717±25 [OxA-24555]	bone	AD1289-1379	3	5 undecorated mouth fragments.	N8, 6.02±0.52mm, manufacturing not reported for site.	0	1 plain rim. Sherds average wall thickness is 5.36±1.02mm. [1 sherd]	0	-	[22]
145	SK2001/039.	coastal shell midden	Northern Cape	-29.6833	17.0642	unspecified LSA groups [Group 1 and 3]	J33	609±25 [OxA-24525]	bone [same sample]	AD1326-1411	3	2 undecorated mouth fragments.	0	0	1 flared neck decorated with small impressions. 5.71±0.61mm mean wall thickness. Heavy residue adhering to the outside. 2 sherds show evidence of coil manufacture. [4 sherds]	0	-	[22]
								606±25 [OxA-24524]		AD1326-1414
146	SK2005/057A	small coastal midden site	Northern Cape	-29.6886	17.0635	unspecified LSA groups [Group 2]	Y22 Hearth	400±22 [OxA-22981]	charcoal	AD1463-1616	3	2 refitting undecorated mouth fragments.	N26, 5.58±0.41mm, manufacturing fragments present at site.	0	Rim sherd decorated with two rows of impressions. Majority are undecorated. [86 sherds]	0	-	[22]
150	SK2005/096.	coastal in situ shell midden	Northern Cape	-29.6889	17.0643	unspecified LSA groups [Group 1 and 3]	Patch A	611±23 [OxA-22974]	bone [same sample]	AD1326-1410	3	1 undecorated mouth fragment and 1 engraved fragment - single incised line.	N2, 6.04±0.83mm, no evidence for manufacturing at site.	0	All plain body sherds likely from the same vessel with a mean wall thickness of 5.92±0.47mm. Residue appears to be adhering to the inner sides of the sherds. [10 sherds]	0	grooved lower grindstone. Seal remains recovered from midden.	[22]
							Patch A	654±23 [OxA-22975]		AD1318-1394
158	Reception Shelter (VR001)	small coastal cave site	Western Cape	-31.526	18.6011	unspecified LSA group [Group 3]	Layer 6 Top	828±44 [AA-89909]	bone	AD1220-1275	3	12 painted fragments of ostrich eggshell	N17, 5.82±0.95mm, minimal evidence for bead manufacture at site.	Two pieces of string, both tied in loops, seem to be made of grass but with fibres of different thicknesses. No braiding occurs—the fibres simply run parallel to one another. Although not easily measured, the loops, if pulled taught, would be between 50 mm and 90 mm long. Similar unbraided string was found at Diepkloof Rock Shelter	Painted red below lip. This layer is the only one to include ochred sherds with 3 of the 11 being painted. Wall thickness: 6.01±1.63mm [11 sherds]	sheep/goat	-	[22, 77]
							Layer 5 (middle)	474±22 [OxA-22982]	sticks	AD1439-1459		0
166	Bethelsklip	inland open-air site	Northern Cape	-30.372	17.947	Pastoralist	BLL2 (59cm(below surface)	800±50 [Pta-3512]	charcoal	AD1225-1286	2	1 decorated piece present.	nq, 7mm	0	Lugged and necked vessels present. A spout was also recovered.	sheep/goat [2N]	Presence of dassies in the deposits indicate occupation during the Winter Months. Corm casings of Cyanella hyacinthoides and Oxalis spp were recovered from BL.	[23, 133]
							BL (10cm below surface)	360±40 [Pta-4741]	charcoal	AD1502-1630
167	Ai Tomas	coastal boulder site	Northern Cape	-28.5833	17.0833	Pastoralist	Area 1 (BL or GBS)	420±50 [Pta-5458]	charcoal	AD1449-1621	2	none (but 1 decorated fragment found in the area from SBH Unit (upper unit)	N10, 6.1mm, manufacturing present.	0	Lugged vessels present between 1980BP and 330 BP [uncal.] A sherd with drilled holes [repair work] was also present. [Total for Area 2: 59 sherds, Unit SLV: 26 sherds]	sheep/goat	Diospyros sp. and Rhus undulata seeds and corm bases present in the upper levels at the site. 4 grindstone fragments were recovered.	[23, 133]
							Area 2 (SLS2 or SLV)	330±45 [Pta-5452]	charcoal	AD1508-1621
172	Grootdrink	surface and human burial	Northern Cape	-28.5667	21.75		surface	295±32 [Pta-360]	soot from pot	AD1513-1668	3	Rudner [1971]: One ostrich eggshell flask with polished appearance and a reddish shine, indicated that it was originally rubbed with ochre. The whole eggshell is decorated with a pattern of engraved lines and cross-hatched bands as well as with 3 flying birds. The eggshell was found at a depth of about 3m together with a pot [it is not known which pot] and a 'Bushman' skeleton in a sitting positi…	beads associated with burial	0	grave goods, Another pot with reinforced lugs, shallow stone bowl and stone smoking pipes.	0	-	[25, 177]
184	Droegrond	surface site	Northern Cape	-29.1233	20.26	Pastoralist	DrB [below 20cm]	400±120 [Pta-2396]	charcoal	AD1442-1646	3	2 decorated pieces above 20cm.	N48, none of the beads are smaller than 4.3mm, manufacturing present at site.	0	Pottery was made from grass tempered clay with high mica content. All sherds are highly fragmented. Both internally and externally reinforced lugs were found. Decoration was restricted to the rim or upper portion of the neck and was either a simple impression along the rim or minimally hatched by incision. Average wall thickness = 5 -6mm.	0	-	[26]
197a	Vlermuisgat	inland cave site	Northern Cape	-30.9104	22.2368	Hunter-gatherer	Layer 5	480±50 [Pta-9510]	charcoal	AD1419-1489	2	Total at site: 10 fragments of decorated ostrich eggshell. Majority of decorated fragments come from layer 6. The incised motifs and geometric and vary from single lines to bands of short diagonal incisions. 2 flask mouth fragments were also recovered.	N5, 5.6±0.4mm, minimal evidence for manufacturing at site.	0	Majority of sherds came from layer 6. 7 rim sherds and 34 body sherds all undecorated and have a mean wall thickness of 6.5mm. 9 sherds were grass tempered. Almost all of the sherds are black burnished.[41 sherds]	0	-	[27, 28]
214	Vergelegen 179W [VLG179]	inland surface site	Northern Cape	-31.6862	24.1877	Hunter-gatherer-stock-keepers	surface	270±100 [Pta-6031]	pottery (fibre)	AD1502-1877	1	0	0	0	grass-tempered lug	0	-	[80, 178]
215	Niekerksfontein 64 [NIE64]	inland surface site	Northern Cape	-31.5695	23.9647	Hunter-gatherer-stock-keepers	surface	350±50 [Pta-5364]	pottery (fibre)	AD1502-1639	1	0	0	0	Double punctate fibre tempered ware. Grit-tempered lug present.	0	-	[80, 178]
219	Blydefontein	inland rock shelter site	Northern Cape	-31.25	25.1	Hunter-gatherer-stock-keepers	HG/CAU2/B27	1097±24 [OxA-27366]	DNA tested bone [ sheep]	AD989-1018	1	0	N18 [mostly incomplete], a shift to larger beads occurs, manufacturing present.	0	Plain grass-tempered ware. Khoe sherds no longer occur at the site.	sheep [DNA tested and directly dated]	-	[29, 30, 31, 32]
							HG/C2	844±119 [SMU-1902]	charcoal	AD1048-1375
							HG/CAUl/D2	556±24 [D-AMS-1227]	bone	AD1408-1431
							HG/CAU2/C50	758±29 [D-AMS-1230]	bone	AD1270-1374
							HG/CAU2/C18	819±30 [D-AMS-1229]	bone	AD1229-1274
							GAC/C58	785±50 [GrA-15193]	fibre ceramic	AD1225-1295
200	Buitensfontein 95 [BUI95]	inland surface site	Northern Cape	-31.6069	24.0356	Hunter-gatherer-stock-keepers	surface	480±60 [Pta-6156]	fibre ceramic	AD1415-1607	1	0	0	0	grit-tempered lug and rocker stamp grass-tempered ware [bowls].	0	-	[178, 179]
221	Haaskraal	inland rock shelter site	Northern Cape	-31.55	24.2333	Hunter-gatherers with livestock [Phase 2]	level 8, sq. E8	545±45 [SMU-1636]	charcoal	AD1405-1443	1	0	N2	Tortoise carapace bowls and cups [Phase 2 up to Phase 5b]	The beginning of decorated grass-tempered ware with some plain grass ware. Few Khoe sherds [Lugged Ware].	sheep [1N], cattle [1N]	-	[78, 79, 80]
							level 8, Sq. E	544±43 [SMU-1636]	charcoal	AD1406-1442
							level 8, sq. E12	315±65 [OxA-4395]	bos tooth	AD1500-1667
							level 8, Sq. E12	410±65 [OxA-4395]	sheep bone	AD1453-1623
							level 9, Sq. O8	300±40 [AMS-61147]	bos bone	AD1511-1667
222	Volstruisfontein	large inland rock shelter	Northern Cape	-31.4833	24.1167	Hunter-gatherer-stock-keepers	VOL_95_B	940±100 [Pta-5941]	fibre in pottery	AD1040-1216	1	0	0	0	grass-tempered ware [bowls] and grit-tempered lug.	0	-	[78, 79, 80, 178]
225	Glen Elliot Shelter	rock shelter site	Northern Cape	-30.7767	25.6333	Hunter-gatherer-stock-keepers		1120±70 [Pta-3402/75]	charcoal	AD890-1025	3	0	N17, 4.2-8mm, manufacturing present.	0	Grass-tempered bowls and some grit-tempered pottery	0	-	[180]
229	Bloeddrift 23 [Auchas]	inland open air site	Northern Cape	-28.3508	16.8011	Pastoralist	Hearth 3B	355±15 [Pta-7942]	charcoal	AD1509-1627	3	4 water container frags. [undecorated]	N153 [total at site], 3.4 and 11.8mm, manufacturing present at site.	0	7 decorated with punctate incision immediately below the rim. 1 small bowl fragment. 3 lugs and 1 'nipple' base. [609 sherds]	sheep/goat [4N], goat [1N], donkey [2N], horse [1N]	Fishing present at the site.	[182]
234	Wonderwerk	large inland cave site	Northern Cape	-28.8458	23.5553	Pastoralist [Doornfontein]	Layer 2b Thackeray Exc. 1979	1210±50 [Pta-2779]	charcoal	AD777-967	3	Decorated ostrich eggshell fragments [nq]	N35, manufacturing present at site.	leather [1 piece]	5.6mm thick. All grit tempered and undecorated. [1 sherd]	sheep/goat [1N]	Suggested that specularite was stored and transported in ostrich eggshell containers. String, and rope were found in layer 1 at the site [undated] as well as fragments of a woven grass mat.	[86]
242	De Hangen	cave site	Western Cape	-32.0833	18.8667	Hunter-gatherer	CARI/6	485±45 [Pta-168]	charcoal	AD1420-1478	2	Ostrich eggshell flask mouth pieces. 1 piece decorated: criss-cross incised.	N267, mean 5.7mm [range 3.5mm to 11.0mm], smaller beads appear to be coated in red ochre. Minimal evidence for bead manufacture.	Modified tortoise carapace bowls and scoops, fibre twine and string and leather. Fibrous twine may have formed the handle of a lugged pot.[Parkington and Poggenpoel 1971: 18]	4 lugs, 1 base. Average thickness: 6 to 5mm. Clay mixed with sand and/or shale grit. All sherds have red burnish (ochre). 45 decorated pieces: dots or lines and occasionally both. Cape Coastal Midden Pottery. [330 sherds]	sheep/goat [1N][?], cattle [1N]	9 fragments of a decorated knife [rounded ellipse shape]. 12 fragments of the outer layer of a fibrous trunk ochre stained and may possibly have been part of cylinder [quiver]. Large quantities of tortoise bones. Seeds, corms and bulbs found in the deposit.	[183, 184]
							CARI/3	380±45 [Pta-125]	charcoal	AD1483-1625
247	Grootrif G [GFG]	coastal shell midden/mound	Western Cape	-32.1667	18.3122	Hunter-gatherer	Layer 1 [Patella Capping]	690±40 [Pta-4070]	charcoal	AD1296-1322	3	0	N3, 4.5 and 5.6mm. Minimal evidence for manufacturing.	Fragment of a tortoise carapace bowl rim.	Mostly black, grey-brown, red-brown or dark-brown. Maximum wall thickness: 4.4 to 9.8mm. Quartz temper medium to coarse grained. 1 decorated consisting of two parallel grooved lines.[43 sherds]	sheep [3N] [?]	Large amount of tortoise bone and Cape Fur Seal. Collection of tortoises and the hunting and snaring of bovids emphasized during this occupation of the site.	[37]
248	Dunefield Midden 1 [DFM1]	open air coastal midden[s] campsite	Western Cape	-32.3014	18.3483	Mixed hunter-gatherer/Pastoralist	KIR072	600±40 [Pta-5277]	charcoal	AD1325-1421	2	numerous ostrich eggshell flasks present	N408, only 3 unfinished beads. No manufacture on site.	Tortoise carapace used as possible bowls.	4 nearly complete vessels are lugged, narrow-necked, and have conical or sub-conical bases. Substantial charring on most of the pottery recovered from the middens with some showing carboneous material adhering to the outer surfaces indicate that the vessels were used for cooking. [1011 sherds]	sheep [41N]	Fauna numerically dominated by seal, small bovid and bird [ostrich eggshell].	[185, 186, 187, 188, 189]
							ELA010	620±50 [Pta-5276]	charcoal	AD1317-1416
							KIR050	640±40 [Pta-5062]	charcoal	AD1316-1403
							PET027	650±50 [Pta5280]	charcoal	AD1309-1400
							ELA043	680±50 [Pta-4082]	charcoal	AD1298-1390
							KIR026	710±45 [Pta-4799]	charcoal	AD1285-1386]
							FRA052	1130±40 [Pta-5070]	marine shell	AD1309-1441
							ELA086	1140±40 [Pta-5011]	marine shell	AD1304-1436
							FRA030	580±50 [Pta-5061]	charcoal	AD1327-1439
							SHA033	510±40 [Pta-4807]	charcoal	AD1419-1453
							FRA026	1240±40 [Pta-5031]	marine shell	AD1222-1391
							SHA062	1350±70 [Pta-4801]	marine shell	AD1084-1288
249	Connies Limpet Bar (CLB)	small coastal shell midden	Western Cape	-32.3167	18.3333	Hunter-gatherer	Spit 1, sq. C6	390±40 [Pta-4020]	charcoal	AD1463-1623	2	cache of 5 flasks	0	0	Undiagnostic [10 sherds]	0	-	[190]
256	Kreeftebaai [KTB]	dense concentration of shell	Western Cape	-33.1344	17.9847	unspecified LSA group	DBHLWCS, sq. E6	970±50 [Pta-5517]	charcoal	AD1043-1158	3	0	N3, 4.7 - 7.4mm, no manufacturing present at site.	0	Undecorated pottery. Mean sherd thickness 6mm. One of the sherds had a drilled hole possibly used for suspension. [178 sherds]	cattle [2N]	-	[92]
257	Tortoise Cave	small coastal rock shelter	Western Cape	-32.3269	18.3603	unspecified LSA group	Layer 1a	760±50 [Pta-3600]	restoid seeds	AD1233-1379	2	0	N35, 0 unfinished beads, manufacturing absent.	twine/cordage [two strands twisted]. Some of the twine is knotted and includes part of a rolled up woven mat [±110mm long]. A wad of grass tightly bound together with thinner pieces of twine to form a curved cylinder, perhaps part of a handle. A single piece of leather.	Great majority of pieces are black in colour. Thickness varies: 5.5 to 12.5 mm. Coarse admixture of quartz to clay. None are decorated.[6 sherds]	sheep [14N]	-	[40, 139]
267	Diepkloof Rock Shelter	large coastal rock shelter	Western Cape	-32.3914	18.4576	Hunter-gatherer	Grass Unit [Grass Bedding]	1050±85 [GaK-4597]	charcoal	AD976-1152	2	0	N 127 [total at site], manufacturing present.	Total for Grass Unit: leather; string or fibre knots.	Cape Coastal Ware.	sheep [65N total at site]	-	[140]
							Grass Unit [small hearth in bedding area]	900±50 [Pta-1056]	charcoal	AD1071-1261
							Grass Unit [rear of Cave]	390±30 [Pta-1055]	charcoal	AD1464-1622
268	Renbaan Cave	rock shelter	Western Cape	-32.2333	18.8667	Hunter-gatherer	Bedding Units (BU)	1150±50 [Pta-3768]	charcoal	AD1295-1436	3	0	N35, 1 unfinished bead, minimal evidence for manufacturing on site.	Modified tortoise carapace bowl, string, leather. Some thick, twisted fibre.	In total at site there are 9 undecorated potsherds, mostly blackened with a sand-grit temper. Similar to Cape Coastal Pottery. Some sherds contain sooty encrustations on the inner and outer surfaces. [9 sherds]	0	Botanical remains include mostly corms, bulbs and tubers from the Bedding Units.	[89]
270	Paternoster	coastal shell midden	Western Cape	-32.8	17.8833	unspecified LSA group	Layer 1	870±50 [Pta-1616]	charcoal	AD1181-1266	2	0	0	0	Pottery consists of undecorated body sherds. Sherds are blackish in colour between 5 and 8mm thick, contain large amounts of quartz temper. They conform to the pottery type found throughout the south-western Cape (Rudner 1968).[24 sherds]	0	-	[193]
274	Blombosfontein 9 [BBF9]	small rock shelter	Western Cape	-34.4147	21.22	unspecified LSA group	Unit OH, sq. A2	480±45 [Pta-6187]	charcoal	AD1422-1483	3	0	N1, manufacturing not present at site.	0	5 burnished with 3 burnished with ochre. Mean thickness is 5.4mm. Possible pointed base. [10 sherds]	0	-	[44]
								940±50 [Pta-6248]	shell	AD1451-1626
280	Simon se Klip [SSK]	stone walling site hill top	Western Cape	-32.1617	18.3333	Pastoralist [single occupation AD820]	sq. F9	1440±60 [GX-32343]	marine shell	AD632-756	3	0	0	0	Typically thin-walled, some red burnished. One rim sherd is from a small pot. Another may possibly be part of a spout rim. The pottery assemblage may form part of the early ceramic assemblages from the Wester Cape, Spouted Incised Ware.[12 sherds]	0	grooved grindstone recovered from surface. Mostly marine shell and tortoise remains in the faunal assemblage.	[143]
							sq. F5	1310±60 [GX-32342]	marine shell	AD731-881
							sq. F2	1210±60 [GX-32241]	marine shell	AD849-1001
281	Witklip [WK]	small coastal rock shelter	Western Cape	-32.9169	17.9836	Hunter-gatherer	Unit 1 [Orange Loam, sq. I1]	500±50 [Pta-5469]	charcoal	AD1409-1463	2	water bottle found in FBS, sq. F1	N5, 6.1±2.1mm, bead manufacture not reported for site.	0	Ceramics conform to the Kasteelberg ceramic sequence. [1 sherd]	0	-	[92]
282	Drie Susters Main [DSM]	dense concentrated shell midden	Western Cape	-33.1008	18.0006	Pastoralist	Bottom of sq. C6	1050±60 [Pta-5478]	charcoal	AD988-1145	3	0	N7, 4.2 - 7.5mm, manufacturing absent at site.	0	Pottery is characteristic of the upper half of the Kasteelberg B sequence. Mean sherd thickness is 6.06mm.[Lugged Incised Ware] [279 sherds]	0	-	[92]
284	Voelvlei	inland large boulder site	Western Cape	-33.4	19.0669	unspecified	Middle Unit [Charcoal layer]	420±40 [Pta-5527]	charcoal	AD1452-1618	3	several container fragments.	N81, 4.7 - 11mm, manufacturing not reported for site.	0	1 sherd similar to De Hangen style and another similar to Kasteelberg during the later sequence. Fragment of pierced lug. Average thickness is 5.7mm. [280 sherds]	0	corm casings recovered from site.	[92]
							Top Unit [Loose Grey]	373±21 [Pta-5547]	charcoal	AD1498-1625
286	Kasteelberg A [KBA]	open air boulder site located on hilltop	Western Cape	-32.7958	17.9676	Pastoralist	20c: 25cm	970±50 [Pta-4336]	charcoal	AD1043-1158	2	0	nq, not manufacturing present at site.	0	11 lugged vessels associated with the top 30cm	sheep [268N], cattle [6N] [total at site]	-	[93]
287	Kasteelberg B [KBB]	open air site [base of hill]	Western Cape	-32.7958	17.9676	Pastoralist	B4:30 - 34cm	920±40 [Pta-3742]	charcoal	AD1054-1218	2	0	N6110, 6.6±1.1mm, manufacturing present at site.	0	LUND, mostly lugged vessels. Rim decoration disappears and only plain rims are found.	sheep [138M], cattle [7M] [total at site]	-	[93]
							A2:45-50cm	880±50 [Pta-3747]	charcoal	AD1160-1264
							C2:91cm	910±50 [Pta-3787]	charcoal	AD1051-1227
							F4:H4	990±35 [Pta-4500]	charcoal	AD1036-1147
291	Heuningklip	coastal open-air granite hill shell midden	Western Cape	-32.8783	18.0117	Pastoralist	Light Shelly Scatter [LSS]	760±50 [Pta-4167]	charcoal	AD1233-1379	3	0	N69,manufacturing present at site.	0	Diagnostic sherds include decorations and lip forms found in both lower and middle units at KBB. Lugged Pottery. [885 sherds]	sheep/goat [20M]	Seals form a large component of the faunal assemblage.	[93]
297	Duiker Eiland	shell midden	Western Cape	-32.7167	17.9167	Hunter-gatherer	layer 1	1700±50 [Pta-1581]	marine shell	AD730-944	3	0	x	0	Pottery present mostly near the surface. 1 spout fragment present. [4 sherds]	0	-	[151]
299	Faraoskop Rock Shelter	inland rock shelter	Western Cape	-32.1253	18.6144	Hunter-gatherer	layer 1 [Unit GAS]	670±50 [Pta-4811]	charcoal	AD1302-1392	3	0	N39, manufacturing present at site.	Cyperus textilis [matting], fibrous twine [some thick triple-stranded], fragments of knotted fibres. 3 pieces of leather, leather bundle bound with string, sewn leather.	Adiagnostic [1 sherd]	0	Ochre found in fairly high quantities in layers 1 and 2. 2 unmodified Bullia digitalis shells with ochre staining. Remains of angulate tortoise were generally abundant in the deposit, particularly in layer 1. Geophytes, mostly in the form of corm bases and tunic fragments were common in the upper deposits.	[99]
302a	Elands Bay Cave	coastal cave site	Western Cape	-32.31	18.352	Hunters-with-sheep/Pastoralist/Strandloper	ALMJ	1120±85 [GaK-4335]	charcoal	AD876-1127	2	0	nq, beads show an increase to greater than 5mm.	-	Pottery present	Total for units 1 -22: Sheep [13N/3M]	-	[47, 153, 154]
							EDDI	1040±50	-	AD995-1137		undecorated ostrich eggshell flask mouth with adhesive (the sealment suggests that fat was used as an additive in order to modify the adhesive properties.]
							MRSB, sq. Y7	500±45 [Pta-5813]	charcoal	AD1414-1459
							Nkom, sq. A8	320±50 pPta-1815]	charcoal	AD1505-1655		0
305	HavensCave	inland cave site and human burial	Eastern Cape	-33.6833	24.5667		infant (foetal?) burial	between 1280±50 [Pta-4610] and 190±80	charcoal	between AD691 and AD1891	3	0	N18 (associated with burial)	tortoise carapace (Homopus areolatus)	0	0	730 Nassarius beads assoc. with individual.	[54, 156]
313	Melkhoutboom Cave	cave site	Eastern Cape	-33.3167	25.2833	Hunter-gatherer	Overlie of the Main Bedding Unit [OMB]	undated			2	0	N7, incomplete beads	Knotted bunches of the leaves of bulbar plants and parts of string leather bag; netting; cordage [cyperus textilis]; matting	Necked pots and bowls. Decoration is simple incision or dotting. Both grit and grass temper predominated. Occurrence of an internally reinforced lug.	0	Faunal assemblage consists mostly of territorial small antelope. Corms [Watsonia and Hypoxis] are abundantly found in the deposit.	[51]
							Surface Unit [SSD]	250±70 [Gak-1537]	charcoal	AD1515-1938
315	Scotts Cave	rock shelter	Eastern Cape	-33.7333	25.7167	Possible pastoralist stock- post	-	760±100 (SR-82)	charcoal	AD1218-1389	2	0	0	leather; knots possibly related to netting [possibly extends back as far a 5000 BP]	Cape Coastal pottery	sheep	-	[51]
							Sq. J4 top 3 inches	360±80 [Y-1425]	charcoal	AD1478-1627
316	Nelson Bay Cave	large coastal cave site	Western Cape	-34.1028	23.375	Herders	Unit 24	650±50 [Pta-3362]	charcoal	AD1309-1400	2	0	N145 [Unit 22, 23 and 24], minimal evidence for manufacturing.	tortoise carapace bowls are confined to the deposits above Unit 60.	Pottery present with one possible spout fragment.	sheep [13N] [Units 22-29]	-	[52, 53]
							Unit 23	850±50 [Pta-3361]	charcoal	AD1200-1274
							Unit 22 [a]	455±30 [Pta-1361]	charcoal	AD1442-1486
325b	Anne Shaw Middledrift [MAS]	inland site	Eastern Cape	-32.8333	26.9833	Pastoralist	North Mound/Ashy Soil Trench B, level 4	920±50 [Pta-838]	charcoal	AD1050-1221	3	0	0	0	Pottery is undecorated, broken pot cylinder 15mm diameter. 1 sherd with brown ochre burnish and 1 sherd with red ochre burnish. Distinct from farmer ware, its appearance may be similar to Khoe pottery. Lugs were recovered from other mounds in the vicinity of the North Mouth.	sheep or sheep-sized antelope and probable cattle [?] [identification is not secure].	no small finds were recovered from the site.	[194]
326	Oakleigh Farm [QOB]	inland rock shelter	Eastern Cape	-31.8022	26.9006	Pastoralist	level 4 [30 - 35cm]	1040±50 [Pta-935]	charcoal	AD995-1137	3	0	nq, manufacturing not reported for site.	Leather [level 3]	Pottery occurs from surface down to level 4 in an undisturbed sequence. Some sherds black in colour with a medium thickness. Brown ochre burnish on a small number of sherds. Carbon coating on sherds is common. Some dark grit temper. Dominated by comb stamping decoration. A tapered bowl [plain[ was also identified. The pottery is similar to Class A ceramics recording by Sampson in the Seacow River…	sheep/goat [25N], cattle [1N] [associated with the more recent date].	A polished bone fragment recovered from level 4	[194]
							level 4 [15 - 20cm]	360±50 [Pta-801]	charcoal	AD1500-1632
328	Welgeluk	inland rock shelter	Eastern Cape	-32.9126	26.4244	Hunter-gatherer contact with farmers	-	510±50 [Pta-3934]	charcoal	AD1410-1457	3	0	nq, not reported in its entirety	0	Farmer ware present.	0	-	[103]
331	Khartoum 1	Type R open air stone walling settlement	Free State	-29.2667	24.75	Hunter-gatherer-stock-keepers	15cm depth Ex. 1-3 in structure L	570±60 [Pta-3093]	charcoal	AD1327-1445	3	0	0	0	Sherds in red sand, LSA and stone pipe. Pots and bowls are undecorated, have a mean wall thickness of 10-13mm, and sometimes include small amounts of grass-temper.[19 sherds]	0	Faunal remains recovered indicate an economy based on hunting as well as sheep and cattle.	[25]
334	Rose Cottage Cave	inland rock shelter	Free State	-29.2167	27.4667	Hunter-gatherer contact with pastoralists and farmers.	Layer A ceramic bearing	680±50 [Pta-5622]	charcoal	AD1298-1390	1	1 'water bottle' fragment and 3 engraved pieces.	N34, manufacturing present	0	Level A contains a possible grit spout. Assemblage comprises of three types: 1. Grass Bowls [undecorated], Grit Bowls [possibly belonging to Khoe ceramic tradition] and Agropastoralist vessels.	0	-	[195, 196]
							-	610±50 [Pta-350]	grass-tempered sherd	AD1320-1421
							Layer Mn	500±50 [Pta-6788]	organic material in potsherd	AD1409-1463		0	N1, manufacturing absent			sheep [16N], goat [28N], sheep/goat [19N]
337	Tandjiesberg Rock Shelter	small inland rock shelter	Free State	-28.45	27.1667	Hunter-gatherer contact with pastoralists	Level GH [300mm depth]	860±60 [Wits-2004]	charcoal	AD1179-1273	2	0	0	0	2 possible bowls, 2 diagnostic 'Smithfield' grass-tempered sherds and undecorated grass-tempered sherds. 1 ochre burnished body sherd. 3 small fragments of what may be unpierced grit-tempered lugs or bosses. Mean thickness of grass tempered sherds: 7mm and mean thickness of grit tempered sherds: 6.8mm.[25 sherds]	0	-	[197]
339	Rooikrans Rock Shelter	inland rock shelter	Free State	-29.4314	27.3016	Hunter-gatherer contact with pastoralists and farmers.	Level 3, sq. DS2	415±65 [OxA-3386]	charcoal	AD1450-1623	3	0	N2 [total for site], 4,6mm, manufacturing not reported for site.	0	Jars, constricted pots, open and slightly constricted bowls. Largely undecorated and tempered with quartz grit. Sometimes pottery grog is used. 8.7mm thickness. 6.6% of assemblage is burnished in red/ochre. Type V and Caldedon Valley sites. 1 Sotho sherd (found in disturbed context]. No grass tempered sherds were recovered.[511 sherds total at site]	sheep/goat [1M]	-	[197]
345	Gehle Shelter	medium sized inland rock shelter	KwaZulu-Natal	-29.1297	29.5728	Hunter-gatherer	Layer 1 (MO1 top)	750±50 [Pta-3243]	charcoal	AD1267-1383	2	0	0	0	undiagnostic [12 sherds total layer 1]	0	12 pieces of ochre recovered from layer 1.	[161]
346	Mbabane Shelter	inland rock shelter	KwaZulu-Natal	-28.7556	30.3742	Hunter-gatherer contact with farmers	Layer 3 (GBS)	500±50 [Pta-3684]	charcoal	AD1409-1463	2	0	N1, majority being 4 -5 mm, no manufacturing present on site.	A piece of string emerging from gourd was recovered from layer 2.	A small bag-shaped pot [77 sherds]	0	2 grindstones recovered from level. Sorghum was recovered from layer 2.	[162]
							Layer 3 (GBS)	470±40 [Pta-3848]	charcoal	AD1430-1487
348	Mgede Shelter	inland rock shelter	KwaZulu-Natal	-28.17	29.6872	Hunter-gatherer contact with farmers	Layer 2 (CBS1)	820±50 [Pta-3664]	charcoal	AD1219-1280	2	1 piece of decorated ostrich egg shell, showing two sets of parallel lines with diagonal criss-cross lines within each set.	N14 [5 ochre stained beads], 3-6mm, no manufacturing present on site.	0	Possibly 3 bag-shaped pots and 1 bowl. Associated. [63 sherds]	sheep/goat [level 1] and possible cattle [?]	1 large piece of ground ochre recovered from layer 2. Glass beads were also recovered from this level. Podocarpus falcatus seeds found in abundance in layer 2.	[198]
351	Mhlwazini Cave	inland rock shelter	KwaZulu-Natal	-29.0478	29.3897	Hunter-gatherer contact with farmers	Layer 4 (WMAC)	850±50 [Pta-4864]	charcoal	AD1200-1274	2	0	N25, 5.17±1.25mm, manufacturing not present on site.	gourd; knotted grass; string, 2 pieces of leather. Possible remains of a tortoise carapace container	Later farming ware [74 sherds]	0	Sorghum was recovered from layer 3. Layer 3 also contains high frequency of corm remains and seeds.	[59, 199]
							Layer 3 (BSL2)	320±40 [Pta-4850]	charcoal	AD1510-1651
352	Collingham Shelter	inland rock shelter	KwaZulu- Natal	-29.4597	29.7958	Hunter-gatherer	TBS (uppermost deposit)	650±50 [Pta-5092]	wood	AD1309-1400	2	0	0	Leather bag, gourd, string	Pottery from TBS appears to be thicker than the underlaying units. Mean thickness: 7.94±2.53mm for 9 sherds.	0	-	[106]
355	Mzinyashana 1	inland rock shelter	KwaZulu-Natal	-28.3142	30.4722	Hunter-gatherer and Farmer occupations	Layer 3	970±50 [Pta-6538]	charcoal	AD1043-1158	2	0	0	0	Mean thickness of sherds generally match those of Farming community ware from the second millennium AD [Moor Park and Blackburn].[629 sherds levels 1-3].	sheep/goat [4N], cattle [3N]	-	[60, 164]
							Layer 2	790±50 [Pta-6541]	charcoal	AD1225-1291
							Layer 1	660±50 [Pta-6715]	charcoal	AD1306-1395
356	iNkolimahashi Shelter	inland rock shelter	KwaZulu-Natal	-28.7942	30.1806	Hunter-gatherer contact with farmers	Layer 3	550±45 [Pta-7459]	charcoal	AD1404-1441	2	0	N5, bead manufacturing not reported for site.	0	U-shaped pot and a bag-shaped pot. Sherds similar to pottery from farmer sites of the second millennium AD. [34 sherds]	sheep [1M]	Layer 1 contains a ground piece of tortoise carapace. The layer is associated with farmer occupation at the site. A single sheep phalanx was recovered from layer 2 dated to 360±45 [Pta-7227][associated with farmer occupation of the site].	[107, 165]
369	Goergap 113 [KR}	inland rock shelter	Limpopo	-24.1139	28.4708	Hunter-gatherer contact with farmers	Layer 3	720±50 [Pta-5507]	charcoal	AD1280-1386	2	0	N491 [Layers 1-3], 1.5 to 6.0mm, manufacturing present on site.	0	Presence of relatively large numbers of undecorated pottery in uppermost levels [73% of the total pottery assemblage] may reflect a more recent Sotho-Tswana or Northern Ndebele occupation of the area.	cattle [2N], sheep/goat [6N]	-	[200]
							Layer 3	600±50 [Pta-5213]	charcoal	AD1321-1428
							Layer 2	540±50 [Pta-5510]	charcoal	AD1405-1446
							Layer 1	380±50 [Pta-5511]	charcoal	AD1482-1626
383	Pitsaneng	small inland rock shelter	Lesotho	-29.7278	28.7928	Hunter-gatherer-livestock-keepers and contact with farmers	Spit 7 (Sq. Q2)	960±90 [OxL-1314]	OSL date/pottery	AD1032-1200	1	0	N34, manufacturing not present at site.		Farmer ware present. [65 sherds]	cattle [69N]		[201]
							Spit 18 (sq. M4)	870±80 (OxL-1316)	OSL date/pottery	AD1070-1280
							Spit 9 (sq.M4)	840±40 (Pta-8491)	charcoal	AD1217-1271
							Burial (M2)	810±50 (Pta-8360)	charcoal	AD1221-1283
390	Muela Rock Shelter	inland rock shelter	Lesotho	-28.7667	28.4631	Hunter-gatherer	Layer 4	730±50 [Pta-6329]	charcoal	AD1276-1385	3	0	N3, minimal evidence for manufacturing at site.	0	A sherd was recovered in layer 4 of thicker-walled type. [1 sherd perhaps intrusive].	0	-	[64]
Filtered sites from Time Slice 4: AD913-1513
75	Amis 6	rock shelter	Namibia	-21.1193	14.4732	unspecified LSA group	date is terminus ante quem	520±50 [KN-2687]	charcoal	AD1409-1453	F	0		twisted and knotted vegetable fibres				[16]
111	Indunda Cave	inland rock shelter	Zimbabwe	-20.5452	32.0886	Hunter-gatherers in contact with farmers or farmer and hunter-gatherer occupations	Level 4 top [ED]	880±70 [Pta-7748]	-	AD1150-1274	F	0	ED top: N114 [quantity is taken from ED1-3], manufacturing present at site.	0	Sherds were adiagnostic and mostly body sherds that were undecorated.[14 sherds]	0	tortoise make up the majority of the faunal assemblage.	[175]
113	Mtanye Stream	inland rock shelter	Zimbabwe	-21.3819	29.2542	Hunter-gatherer in contact with farmers.	Level C bottom [30-40cm]	560±40 [Pta-968]	charcoal	AD1401-1437	F	0			LSA mixed with pottery	0	-	[82]
							Level C [25-30cm]	480±40 [Pta-967]	charcoal	AD1426-1479
121	Penguin Midden or LK2004-011.	open-air coastal shell midden	Northern Cape	-30.3695	17.3005		Midden 3 lowest layer	1080±50 [GX-32059]	marine shell	AD1324-1474	F	21 undecorated mouth fragments.	N3, 5.4mm,manufacturing absent.	0	0	0	-	[21]
							Midden 1 topmost layer	1200±60 [GX-32057]	marine shell	AD1252-1420
134	KN2005/135B	small deflated coastal scatter	Northern Cape	-30.0917	17.248	Hunter-gatherer [Group 1]	D30 surface	368±23 [OxA-22931]	bone	AD1500-1626	F	2 fragments of undecorated mouth fragments.	N18, 8.50±1.50mm, manufacturing not reported for site.	0	0	0	-	[22]
137	LK2004/011B	coastal midden	Northern Cape	-30.3697	17.3004	unspecified LSA groups [Group 3]	slumped material	924±22 [OxA-22980]	charcoal	AD1155-1202	F	2 undecorated mouth fragments.	N16,6.08±1.03mm, manufacturing not reported at site.	0	Only 1 plain body sherd recovered from slumped material.	0	-	[22]
160	VR048	dense open-air scatter site	Western Cape	-31.5289	18.5856	unconfirmed [hunters or pastoralists]	surface	520±50 [IT-C-678]	charcoal	AD1409-1453	F	5 possible engraved fragments [2 more convincing] [incised lines], 2 undecorated mouth openings.	N7, 3.11 - 8.23mm, manufacturing present at site.	0	All sherds have quartz temper but 5 sherds have 'botanical' temper. Wall thickness varies between 3.9 and 10.4mm with a mean of 5.97±1.37mm. 2 broken lugs present and 1 complete. Red slip occurred on the surface of 108 sherds. 8 sherds are decorated with broad-incision.[266 sherds]	0	tortoise burial present.	[176]
161	Jakkalsberg K (JKBK)	deflated open-air site	Northern Cape	-28.1822	16.8822	unspecified LSA groups	K60	358±26 [OxA-24528]	bone	AD1506-1627	F	2 flask mouth fragments	N14, 6.16±1.38mm, manufacturing not present on site [1 fragment]	0	Large pottery assemblage. 24 rim sherds found and all plain. 2 lugs, 1 base of spout?, 1 sherd with red slip. All sherds had mineral temper, a few may have included some organic temper. Average wall thickness 5.22±0.94mm. Although difficult to tell, there may be up to 9 individual pots. [798 sherds]	sheep [2N] [?] [identification is not secure.]	-	[22]
227	Aspoort Cave	inland cave site	Northern Cape	-32.5	19.5189	Hunter-gatherer and pastoralist	Loose Silty Matrix [beneath dung crust]	690±30 [Pta-2182]	charcoal	AD1298-1386	F	0	0 [burnt ostrich eggshell fragments recovered]	0	Pottery is similar to that found throughout the coastal mountain areas of the Western Cape. Thin-walled, undecorated, grit-tempered with slightly rolled rims.	0	-	[181]
228	Springbokoog [SBO]	5 surface scatters	Northern Cape	-30.2277	21.5373	Hunter-gatherer [Swartkop]	SBO7/surface	670±50 [Pta-4203]	oes	AD1302-1392	F	decorated fragments [nq]	0, not reported in its entirety.	0	not reported in its entirety.	0	-	[34]
							SBO10/excavated surface	620±50 [Pta-4202]	oes	AD1317-1416
							SBO2/excavated surface	580±50 [Pta-4099]	oes	AD1327-1439
							SBO6/surface	590±50 [Pta-4201]	oes	AD1325-1431
							SBO 11/surface	410±45 [Pta-4794]	oes	AD1454-1622
250	Borrow Pit Midden (BPM)	coastal open shell midden	Western Cape	-32.5167	18.5167	Hunter-gatherer	Main Horizon (MH)	640±50 [Pta-4023]	charcoal	AD1311-1405	F	0	0	0	Two refitted undecorated sherds with red-to-brown surface. Temper is fine to medium grained with inclusions of quartz and possibly also ground shell.[2 sherds]	0	-	[191]
251	Hailstone Midden [HSM]	coastal shell midden	Western Cape	-32.3464	18.366	Hunter-gatherer	Layer 4 [GBS/PS]	990±60 [Pta-4018]	charcoal	AD1031-1151	F	1/2 undecorated container	N3, 5.2 and 9.4mm, manufacturing not reported for site.	0	Undecorated pottery fragments. Average thickness: 6.5mm, mostly grit-tempered. Of the total of 160 sherds, 13 had ochre burnish. Overall, not unlike the fragments from other western Cape sites (Rudner 1968).[24 sherds]	0	-	[192]
								910±40 [Pta-4626]	charcoal	AD1073-1223
283	Vlaeberg	open-air site	Western Cape	-33.1014	18.0011		V1-1	520±45 [Pta-5473]	charcoal	AD1414-1450	F	0	N1, 5.4mm, no manufacturing present on site.	0	Similar to De Hangen style. Mean sherd thickness is 6mm.[68 sherds]. A rim sherd that appears to be part of a spout.	0	-	[92]
							V1-3	520±45 [Pta-5520]	charcoal	AD1414-1450
333	Voigtspost O	saltpan site in shallow depression	Free State	-29.1283	27.3714	unspecified LSA groups	Layer 5	1220±50 [Pta-1483]	oes	AD774-961	F	0	0	0	Small undecorated black body sherds with smooth matt inner and outer surfaces with grit and grass temper. [2 sherds from slope wash]	0	Many fragments of grindstones.	[157]
388	Bolahla	small inland rock shelter	Lesotho	-30.0667	28.4	Hunter-gatherer [with possible farmer contact]	200 - 300mm depth	910±80 [Pta-5549]	charcoal	AD1047-1264	F	0	N18, 0 ostrich eggshell fragments indicates that manufacturing did not take place at the site.	0	Bag-shaped with fairly straight necks. Undecorated. Some of the sherds indicate Basotho manufacture [agropastoralist pottery] whilst the date suggests that it may derive from LSA pottery with non-Sotho origins.	cattle [2N], sheep c.f. [2N], sheep/goat [14N], goat c.f. [1N] [total at site].	-	[202]
389	Tloutle	large inland rock shelter	Lesotho	-29.4667	27.7667	Hunter-gatherer contact with farmers	Upper deposit UD3	715±65 [OxA-4069]	bone point	AD1279-1389	F	0	0	0	Pottery of local Basotho type [agropastoralist]	cattle [98N], goat [1N], sheep/goat [12N] [total for site]	-	[203, 204, 205]
394	Moshebi's Shelter	inland rock shelter	Lesotho	-29.9333	29.0333	Hunter-gatherer	Spit 1	940±25 [UGAMS-11591]	charcoal	AD1051-1190	F	0	0	0	Pottery present.	0		[166, 206]
398	Siphiso Shelter	small inland rock shelter	Eswatini	-26.3139	31.975	Hunter-gatherer	Stratum II	350±60 [TX-5622]	charcoal	AD1500-1641	F	0	N52 [Strata I-V], 5.59±0.856mm, manufacturing not reported for site.	0	0	0	-	[122]

## Sheet:  Database 1 references
References for Database 1
1. McCall GS, Marks TP, Thomas JT, Eller ME, Horn III SW, Horowitz RA, Kettler K, Taylor-Perryman R. Erb Tanks: a Middle and Later Stone Age rockshelter in the Central Namib Desert, western Namibia. PaleoAnthropol. 2011: 398-421.doi:10.4207/PA.2011.ART67
2. Vogelsang R, Eichhorn B. Under the mopane tree: Holocene settlement in northern Namibia. Köln, Heinrich Barth Institut; 2011.
3. Albrecht M, Berke H, Eichhorn B, Frank T, Kuper R, Prill S, Vogelsang R, Wenzel S. Oruwanje 95/1: a late Holocene stratigraphy in northwestern Namibia. Cimbebasia. 2001; 17:1-22.
4. Wendt WE. Preliminary report on an archaeological research programme in South West Africa. State Museum. 1972; 4(1-7):1-11.
5. Richter J. Messum 1: a Later Stone Age pattern of mobility in the Namib Desert. Cimbebasia. 1984; (1-7):1-11.
6. Freundlich JC, Schwabedissen H, Wendt WE. Köln radiocarbon measurements II. Radiocarbon. 1980; 22(1):68-81.
7. Wadley L. Big Elephant Shelter and its role in the Holocene prehistory of central South West Africa. Staatsmuseum; 1979.
8. Pleurdeau D, Imalwa E, Détroit F, Lesur J, Veldman A, et al. “Of Sheep and Men”: Earliest Direct Dated Evidence of Caprine Domestication in Southern Africa at Leopard Cave (Erongo, Namibia). PlosOne. 2012; 7. Available from https://doi.org/10.1371/journal.pone.0040340.
9. Kinahan J. Four thousand years at the Spitzkoppe: changes in settlement and landuse on the edge of the Namib Desert. Cimbebasia. 1990;12:1-4.
10. Smith AB, Jacobson L. Excavations at Geduld and the appearance of early domestic stock in Namibia. S Afr Archaeol Bull. 1995 Jun 1; 50(161):3-14.
11. Yates R. Report on the analysis of ostrich eggshell beads from Geduld. S Afr Archaeol Bull. 1995; 50:17-20.
12. Veldman A. The archaeology of a rock shelter and a stone circle at Kuidas Spring, north-west Namibia [PhD dissertation]. Johannesburg: University of Johannesburg; 2015.
13. Veldman A, Parsons I, Lombard M. Kuidas spring 1, Namibia: first impressions of a Later Stone Age site complex. S Afr Archaeol Bull. 2017; 1:60-70.
14. Vogel JC, Visser E. Pretoria radiocarbon dates II. Radiocarbon. 1981; 23(1):43-80.
15. Jacobson L. The size variability of ostrich eggshell beads from central Namibia and its relevance as a stylistic and temporal marker. S AfrArchaeol Bull. 1987; 1:55-8.
16. Breunig P. Der Brandberg: Untersuchungen zur Besiedlungsgeschichte eines Hochgebirges in Namibia. Köln, Heinrich-Barth-Institut; 2003.
17. Yellen JE, Brooks AS. The Late Stone Age archaeology of the! Kangwa and/Xai/Xai Valleys, Ngamiland. Botswana Notes and Records. 1989; 1(20):5-27.
18. Cooke CK. Report on excavations at Pomongwe and Tshangula caves, Matopo hills, southern Rhodesia. S Afr Archaeoll Bull. 1963; 1(18) (71):73-151.
19.Walker NJ. Late Pleistocene and Holocene Hunter-gatherers of the Matopos: An archaeological study of change and continuity in Zimbabwe. Uppsala: Studies in African Archaeology 10; 1995.
20. Wriston T, Haynes G. Preliminary results of archaeological excavations in Impala and Ngabaa rockshelters, Hwange national park, Zimbabwe. Nyame Akuma. 2009;72:61-6.
21. Dewar, G. The archaeology of the coastal desert of Namaqualand: a regional synthesis (Unpublished PhD thesis). Cape Town:University of Cape Town; 2007.
22. Orton, J.D.J. Late Holocene archaeology in Namaqualand, South Africa: hunter-gatherers and herders in a semi-arid environment (Doctoral dissertation). Oxford: Oxford University; 2012.
23. Webley, L.E. The history and archaeology of pastoralist and hunter-gatherer settlement in the north-western Cape, South Africa (Doctoral dissertation). Cape Town: University of Cape Town; 1992.
24. Webley L. The re-excavation of Spoegrivier Cave on the west coast of South Africa. Ann East Cape Mus. 2002;2:19-49.
25. Beaumont PB, Vogel JC. Spatial patterning of the ceramic Later Stone Age in the northern Cape province, South Africa. In Hall M.; Avery G.; Avery DM; Wilson ML & Humphreys AJB editors. Frontiers: southern African archaeology today. Oxford: British Archaeological Reports, International Series. 1984; 207.p. 80-95.
26. Smith AB. Archaeological Observations along the Orange River and its Hinterland. In Smith A, editor. Einiqualand: studies of the Orange River Frontier. Cape Town: UCT Press; 1995. p. 265-300.
27. Parsons I. Five Later Stone Age artefact assemblages from the interior Northern Cape province. S Afr Archaeol Bull. 2008 Jun 1;63(187):51-60.
28. Badenhorst S, Parsons I. Fauna from five Later Stone Age sites in the Bushmanland region of South Africa. Ann Ditsong National Mus of Nat Hist. 2015 Mar 1;5(1):1-10.
29. Bousman CB. The chronological evidence for the introduction of domestic stock into southern Africa. Afr Archaeol Rev. 1998 Jun 1;15(2):133-50.
30. Bousman CB. Coping with risk: Later stone age technological strategies at Blydefontein Rock Shelter, South Africa. J Anthropol Archaeol. 2005 Sep 1;24(3):193-226.
31. Horsburgh KA, Moreno-Mayar JV. Molecular identification of sheep at Blydefontein Rock Shelter, South Africa. South Afr Humanit. 2015 Jan 1;27(1):65-80.
32. Horsburgh KA, Orton J, Klein RG. Beware the springbok in sheep’s clothing: how secure are the faunal identifications upon which we build our models?. Afr Archaeol Rev. 2016 Dec 1;33(4):353-61. Available from DOI https://doi.org/10.1007/s10437-016-9231-1
33. Sampson CG, Sampson M. Riversmead Shelter: excavations and analysis. National Museum; 1967.
34. Beaumont PB, Morris D. Kathu Townlands 1. Guide to archaeological sites in the Northern Cape. Kimberley: McGregor Museum. 1990:96-7.
35. Jerardino A. Excavations at Pancho's Kitchen Midden, western Cape coast, South Africa: further observations into the megamidden period. S Afr Archaeol Bull. 1998 Jun 1:16-25.
36. Jerardino A, Yates R. Excavations at Mike Taylor's Midden: a summary report and implications for a re-characterisation of megamiddens. S Afr Archaeol Bull. 1997 Jun 1:43-51.
37. Jerardino A. Excavations at a hunter-gatherer site known as' Grootrif G'shell midden, Lamberts Bay, Western Cape Province. S Afr Archaeol Bull. 2007 Dec 1;62(186):162-70.
38. Jerardino A, Kaplan J, Navarro R, Nilssen P. Filling in the gaps and testing past scenarios on the central West Coast: hunter-gatherer subsistence and mobility at'Deurspring 16'shell midden, Lamberts Bay, South Africa. S Afr Archaeol Bull. 2016 Jun 1:71-86.
39. Jerardino A, Yates R. Preliminary results from excavations at Steenbokfontein Cave: implications for past and future research. S Afr Archaeol Bull. 1996 Jun 1:7-16.
40. Jerardino, AMS. Changing social landscapes of the western Cape coast of southern Africa over the last 4500 years (Doctoral dissertation). Cape Town: University of Cape Town; 1996.
41. Sealy JC, van der Merwe NJ. Social, spatial and chronological patterning in marine food use as determined by δ13C measurements of Holocene human skeletons from the south-western Cape, South Africa. World Archaeol. 1988; 20(1):87– 102.
42. Lazarides M. Temporal, spatial and structural analysis of LSA burials in the Western Cape province, South Africa (Dissertation MSc). Johannesburg: University of the Witwatersrand.
43. Jerardino A. Large shell middens and hunter-gatherer resource intensification along the West Coast of South Africa: the Elands Bay case study. J Island and Coastal Archaeol. 2012 Jan 1;7(1):76-101.
44. Henshilwood CS. Holocene prehistory of the southern Cape, South Africa: excavations at Blombos Cave and the Blombosfontein Nature Reserve. Oxford: Archaeopress; 2008 Dec 31.
45. Kandel AW, Conard NJ. Production sequences of ostrich eggshell beads and settlement dynamics in the Geelbek Dunes of the Western Cape, South Africa. J Archaeol Sci. 2005 Dec 1;32(12):1711-21. Available from https://doi.org/10.1016/j.jas.2005.05.010
46. Orton J. Hunters or herders? Evidence from the cultural assemblages at Bakoond, Western Cape, South Africa. Before Farming. 2009 Jan 1;2009(4):1-6.
47. Parkington J. Elands Bay Cave: keeping an eye on the past. South Afr Humanit. 2016 Dec 30;29(1):17-32.
48. Binneman JN. Symbolic construction of communities during the Holocene Later Stone Age in the south-eastern Cape (Doctoral dissertation). Johannesburg: University of the Witwatersrand; 1995.
49. Binneman JN. Archaeological research along the south-eastern Cape Coast part 1: open-air shell middens. South Afr Fld Archaeol. 2004/05; 13-14: 49-77.
50. Singer R, Wymer J. The middle stone age at Klasies river Mouth in South Africa. University of Chicago Press; 1982.
51. Deacon HJ. Where hunters gathered: a study of Holocene Stone Age people in the eastern Cape. Cape Town: South African Archaeological Society; 1976.
52. Inskeep RR, Avery G. Nelson Bay Cave, Cape Province, South Africa: the Holocene levels. Oxford: British Archaeological Reports International Series 357. 1987.
53. Inskeep RR, Vogel JC. Radiocarbon dates from the Holocene levels at Nelson Bay Cave, and an interim report on their associations. S Afr Archaeol Bull. 1985 Dec 1:103-5.
54. Pearce DG. Later Stone Age burial practice in the Eastern Cape Province, South Africa (Doctoral dissertation). Johannesburg: University of the Witwatersrand; 2008.
55. Opperman H. The Later Stone Age of the Drakensberg Range and its foothills. Oxford: British Archaeological Reports International Series 339; 1987.
56. Kaplan J. The Umhlatuzana rock shelter sequence: 100 000 years of Stone Age history. South Afr Humanit. 1990 Nov 1;2(11):1-94.
57. Wadley L. The Wilton and pre-ceramic post-classic Wilton industries at Rose Cottage Cave and their context in the South African sequence. S Afr Archaeol Bull. 2000 Dec 1:90-106.
58. Mazel AD. Nkupe Shelter: report on excavations in the eastern Biggarsbeg, Thukela Basin, Natal, South Africa. Ann Natal Mus. 1988a Oct 1;29(2):321-77.
59. Mazel AD. Mhlwazini Cave: the excavation of late Holocene deposits in the northern Natal Drakensberg, Natal, South Africa. South Afr Humanit. 1990 Nov 1;2(11):95-133.
60. Mazel AD. Mzinyashana Shelters 1 and 2: excavation of mid and late Holocene deposits in the eastern Biggarsberg, Thukela Basin, South Africa. South Afr Humanit. 1997 Dec 1;9(12):1-35.
61. Van Doornum B. Balerno Shelter 3: a Later Stone Age site in the Shashe-Limpopo confluence area, South Africa. South Afr Humanit. 2014 Jan 1;26(1):129-55.
62. Van Doornum B. Sheltered from change: hunter-gatherer occupation of Balerno Main Shelter, Shashe-Limpopo confluence area, South Africa. South Afr Humanit. 2008 Dec 1;20(2):249-84.
63. Van der Ryst MM. Seeking shelter: Later Stone Age hunters, gatherers and fishers of Olieboomspoort in the western Waterberg, south of the Limpopo (Doctoral dissertation). Johannesburg: University of the Witwatersrand; 2006.
64. Mitchell P, Kaplan J. The archaeology of the Lesotho Highlands water project phases IA and IB. South Afr Humanit. 2012 Jan 1;24(1):1-32.
65. Mitchell PJ. Prehistoric exchange and interaction in southeastern southern Africa: marine shells and ostrich eggshell. Afr Archaeol Rev. 1996 Mar 1;13(1):35-76.
66. Kinahan J. The stratigraphy and lithic assemblages of Falls Rock Shelter, western Damaraland, Namibia. Cimbebasia. Ser. B. 1984;4(1-7):13-27.
67. Kinahan J. Pastoral nomads of the central Namib Desert: the people that time forgot. Windhoek: Namibia Archaeological Trust and New Namibia Books; 1991.
68. Kinahan J. Archaeological evidence of domestic sheep in the Namib Desert during the first millennium AD. J Afr Archaeol. 2016 Nov 1;14(1):7-17
69. Ossendorf G. Two Holocene Later Stone Age stratigraphies from the Sesfontein area, northwestern Namibia. Azania: Archaeological Research in Africa. 2017 Apr 3;52(2):233-66.
70. Wendt WE. 'Art Mobilier'from the Apollo 11 Cave, South West Africa: Africa's Oldest Dated Works of Art. S Afr Archaeol Bull. 1976 Jun 1:5-11.
71. Campbell AC. Southern Okavango Integrated Water Development Study: Archaeological Survey of Proposed Maun Reservoir. Department of Water Affairs, Botswana. November 1992.
72. Tapela MC. An archaeological examination of ostrich eggshell beads in Botswana. Pula: Botswana Journal of African Studies. 2001;15(1):60-74.
73. Robbins L, Campbell A, Murphy M, Brook G, Srivastava P, Badenhorst S. The advent of herding in southern Africa: early AMS dates on domestic livestock from the Kalahari Desert. Curr Anthropol. 2005 Aug;46(4):671-7.
74. Robbins LH, Campbell AC, Murphy ML, Brook GA, Liang F, Skaggs SA, Srivastava P, Mabuse AA, Badenhorst S. Recent archaeological research at Toteng, Botswana: early domesticated livestock in the Kalahari. J Afr Archaeol. 2008 Oct 25;6(1):131-49.
75. Robbins LH, Campbell AC. The Depression Rock Shelter site, Tsodilo Hills. Botswana Notes and Records. 1989 Jan 1;20:1-3.
76. Orton J, Hart T, Halkett D. Shell middens in Namaqualand: two Later Stone Age sites at Rooiwalbaai, Northern Cape Province, South Africa. S Afr Archaeol Bull. 2005 Jul 1:24-32.
77. Orton J, Klein RG, Mackay A, Schwortz S, Steele TE. Two Holocene rock shelter deposits from the Knersvlakte, southern Namaqualand, South Africa. South Afr Humanit. 2011 Jan 1;23(1):109-50.
78. Hart TJG. Haaskraal and Volstruisfontein: Later Stone Age events at two rockshelters in the Zeekoe Valley, Great Karoo, South Africa (Doctoral dissertation). Cape Town: University of Cape Town; 1989.
79. Sampson CG. Tortoise remains from a later Stone Age rock shelter in the Upper Karoo, South Africa. J Archaeol Sci. 1998 Oct 1;25(10):985-1000. Available from DOI https://doi.org/10.1006/jasc.1997.0282.
80. Sampson CG. Chronology and dynamics of Later Stone Age herders in the upper Seacow River valley, South Africa. J Arid Environ. 2010 Jul 1;74(7):842-8. Available from https://doi.org/10.1016/j.jaridenv.2008.11.001
81. Sadr K, Sampson CG. Through thick and thin: early pottery in southern Africa. J Afr Archaeol. 2006 Oct 25;4(2):235-52. Available from DOI https://doi.org/10.3213/1612-1651-10074
82. Vogel JC, Fuls A, Visser E. Pretoria radiocarbon dates III. Radiocarbon. 1986;28(3):1133-72.
83. Parsons I. Later Stone Age open-air sites on Bloubos, Northern Cape. South Afr Fld Archaeol. 2000;9:55-67.
84. Parsons I. Stone circles in the Bloubos landscape, Northern Cape. South Afr Humanit. 2004 Dec 1;16(1):59-69.
85. Gowlett, JA., Hedges RE, Law IA, Perry C. Radiocarbon dates from the Oxford AMS system: Archaeometry datelist 5. Archaeometry. 1987; 29(1): pp.125-155.
86. Humphreys AJ, Thackeray AI. Ghaap and Gariep: Later Stone Age Studies in the Northern Cape. South African Archaeological Society; 1983.
87. Brook GA, Railsback LB, Scott L, Voarintsoa NR, Liang F. Late Holocene stalagmite and tufa climate records for Wonderwerk Cave: Relationships between archaeology and climate in southern Africa. Afr Archaeol Rev. 2015 Dec 1;32(4):669-700. Available from DOI https://doi.org/10.1007/s10437-015-9210-y
88. Klein RG. The prehistory of stone age herders in the Cape Province of South Africa. Goodwin Series. 1986 Jun 1:5-12.
89. Kaplan J. Settlement and subsistence at Renbaan Cave. In Parkington J, Hall M editors. Papers in the prehistory of the Western Cape, South Africa. Oxford: British Archaeological Reports (BAR); 1987 332. p. 350-372.
90. Deacon HJ, Deacon J, Brooker M, Wilson ML. The evidence for herding at Boomplaas Cave in the southern Cape, South Africa. S Afr Archaeol Bull. 1978 Jun 1:39-65.
91. Klein RG. A preliminary report on the larger mammals from the Boomplaas Stone Age cave site, Cango Valley, Oudtshoorn District, South Africa. S Afr Archaeol Bull. 1978 Jun 1;33(127):66-75.
92. Smith AB, Sadr K, Gribble J, Yates R. Excavations in the south-western Cape, South Africa, and the archaeological identity of prehistoric hunter-gatherers within the last 2000 years. S Afr Archaeol Bull. 1991 Dec 1:71-91.
93. Smith AB. Excavations at Kasteelberg and the origins of the Khoekhoen in the Western Cape, South Africa. Oxford: British Archaeological Reports International Series 1537; 2006.
94. Schweitzer FR, Wilson ML. Byneskranskop 1: a Late Quaternary living site in the southern Cape Province, South Africa. Annl. S. Afr. Mus. 1982;88.
95. Sealy J, Yates R. Direct radiocarbon dating of early sheep bones: Two further results. S Afr Archaeol Bull. 1996 Dec 1;51(164):109-10.
96. Loftus E, Sealy J, Lee-Thorp J. New radiocarbon dates and Bayesian models for Nelson Bay Cave and Byneskranskop 1: Implications for the South African later stone age sequence. Radiocarbon. 2016 Jun;58(2):365-81. Available from https://doi.org/10.1017/RDC.2016.12
97. Schweitzer FR. Excavations at Die Kelders, Cape Province. Annl. S. Afr. Mus. 1979; 78: 101 – 232.
98. Van Rijssen WJ, Avery G. The late Holocene deposits at Klein Kliphuis Shelter, Cedarberg, Western Cape Province. S Afr Archaeol Bull. 1992 Jun 1:34-43.
99. Manhire A. A report on the excavations at Faraoskop Rock Shelter in the Graafwater district of the South-Western Cape. South Afr Fld Archaeol. 1993 Apr 1;2(1):3-23.
100. Sealy J, Pfeiffer S, Yates R, Willmore K, Manhire A, Maggs T, Lanham J, Wilmore K. Hunter-gatherer child burials from the Pakhuis Mountains, Western Cape: growth, diet and burial practices in the Late Holocene. S Afr Archaeol Bull. 2000 Jun 1:32-43.
101. Leslie-Brooker M. An archaeological study of the Uniondale rockshelter, Albany district, Eastern Cape (Doctoral dissertation). Stellenbosch: Stellenbosch University; 1987.
102. Deacon J. Wilton: an assessment after fifty years. S Afr Archaeol Bull. 1972 Sep 1;27(105/106):10-48.
103. Hall SL. Pastoral adaptations and forager reactions in the eastern Cape. S Afr Archaeol Soc. Goodwin Ser. 1986; 5: 42 -49.
104. Wadley L. Review of dated Stone Age sites recently excavated in the eastern Free State, South Africa. S Afr J Sci. 1995 Nov 1;91(11-12):574-9.
105. Mazel AD. Diamond 1 and Clarke's Shelter: report on excavations in the northern Drakensberg, Natal, South Africa. Ann Natal Mus. 1984 Dec 1;26(1):25-70.
106. Mazel AD. Collingham Shelter: the excavation of late Holocene deposits, Natal, South Africa. South Afr Humanit. 1992 Oct 1;4(10):1-51.
107. Mazel AD. iNkolimahashi Shelter: the excavation of Later Stone Age rock shelter deposits in the central Thukela Basin, KwaZulu-Natal, South Africa. South Afr Humanit. 1999 Dec 1;11(12):1-21.
108. Maggs T, Ward V. Driel Shelter: rescue at a late Stone Age site on the Tugela River. Ann Natal Mus. 1980 Oct 1;24(1):35-70.
109. Cable C. Economy and technology in the Late Stone Age of southern Natal. Oxford: British Archaeological Reports (BAR); 1984.
110. Davies O. Excavations at Shongweni South Cave: the oldest evidence to date for cultigens in southern Africa. Ann Natal Mus. 1975 Nov 1;22(2):627-62.
111. Vogel JC, Fuls A, Visser E. Pretoria radiocarbon dates III. Radiocarbon. 1986;28(3):1133-72.
112. Wadley L. Later Stone Age hunters and gatherers of the southern Transvaal: social and ecological interpretation. Oxford: British Archaeological Reports, International Series 380; 1987 25.
113. Wadley L. Changes in the social relations of precolonial hunter–gatherers after agropastoralist contact: an example from the Magaliesberg, South Africa. J Anthropol Archaeol. 1996 Jun 1;15(2):205-17. Available from https://doi.org/10.1006/jaar.1996.0008
114. Turner G. Faunal remains from Jubilee Shelter, Transvaal. S Afr Archaeol Bull. 1986 Dec 1:63-8.
115. Bradfield J, Holt S, Sadr K. The last of the LSA on the Makgabeng Plateau, Limpopo Province. S Afr Archaeol Bull. 2009 Dec 1;64(190):176-83.
116. Mitchell P, Plug I, Bailey G, Charles R, Esterhuysen A, Thorp JL, Parker A, Woodborne S. Beyond the drip-line: a high-resolution open-air Holocene hunter-gatherer sequence from highland Lesotho. Antiquity. 2011 Nov;85(330):1225-42.
117. Plug I, Mitchell P, Bailey G. Late Holocene fishing strategies in southern Africa as seen from Likoaeng, highland Lesotho. J Archaeol Sci. 2010 Dec 1;37(12):3111-23.
118. Mitchell P, Plug I, Bailey G. Spatial patterning and site occupation at Likoaeng, an open‐air hunter‐gatherer campsite in the Lesotho Highlands, Southern Africa. Archeological Papers of the American Anthropological Association. 2006 Jan;16(1):81-94.
119. Mitchell P, Plug I, Bailey G, Woodborne S. Bringing the Kalahari debate to the mountains: late first millennium AD hunter-gatherer/farmer interaction in highland Lesotho. Before Farming. 2008 Jan 1;2008(2):1-22.
120. Plug I, Mitchell P. Fishing in the Lesotho highlands: 26,000 years of fish exploitation, with special reference to Sehonghong Shelter. J Afr Archaeol. 2008 Oct 25;6(1):33-55.
121. Mitchell PJ. Sehonghong: the late Holocene assemblages with pottery. S Afr Archaeol Bull. 1996 Jun 1:17-25.
122. Barham LS. A preliminary report on the Later Stone Age artefacts from Siphiso Shelter in Swaziland. S Afr Archaeol Bull. 1989 Jun 1:33-43.
123. Sandelowsky BH. Mirabib-an archaeological study in the Namib. Madoqua. 1977 Jan 1;10(4):221-53.
124. Kinahan J, Kinahan JH. Excavation of a late Holocene cave deposit in the southern Namib Desert, Namibia. Cimbebasia. 2003;18:1-10.
125. Robbins LH. Recent archaeological research in southeastern Botswana: the Thamaga site. Botswana Notes and Records. 1986 Jan 1;18:1-3.
126. Robbins LH, Murphy ML, Brook GA, Ivester AH, Campbell AC, Klein RG, Milo RG, Stewart KM, Downey WS, Stevens NJ. Archaeology, palaeoenvironment, and chronology of the Tsodilo Hills White Paintings rock shelter, northwest Kalahari Desert, Botswana. J Archaeol Sci. 2000 Nov 1;27(11):1085-113.
127. Denbow JR, Wilmsen EN. Advent and course of pastoralism in the Kalahari. Science. 1986 Dec 19;234(4783):1509-15.
128. Turner G. Hunters and herders of the Okavango Delta, northern Botswana. Botswana Notes & Records. 1987 Jan 1;19(1):25-40.
129. Reid A, Sadr K, Hanson-James N. Herding Traditions. In Lane P, Reid A, Segobye A editors.Ditswa Mmung: the archaeology of Botswana. Botswana: Paula Press and the Botswana Society; 1998. p. 81-100.
130. Orton J, Mitchell P, Klein R, Steele T, Horsburgh KA. An early date for cattle from Namaqualand, South Africa: implications for the origins of herding in southern Africa. Antiquity. 2013 Mar; 87 (335): 108-20. Available from https://doi.org/10.1017/S0003598X00048651
131. Brink J, Webley L. Faunal evidence for pastoralist settlement at Jakkalsberg, Richtersveld, northern Cape Province. South Afr Fld Archaeol. 1996;5(2):70-8.
132. Webley L. Jakkalsberg A and B: the cultural material from two pastoralist sites in the Richtersveld, Northern Cape. South Afr Fld Archaeol. 1997;6(1):3-20.
133. Webley L. Archaeological evidence for pastoralist land-use and settlement in Namaqualand over the last 2000 years. J Arid Environ. 2007 Sep 1;70(4):629-40. Available from https://doi.org/10.1016/j.jaridenv.2006.03.009
134. Beaumont PB, Boshier AK. Report on test excavations in a prehistoric pigment mine near Postmasburg, Northern Cape. S Afr Archaeol Bull. 1974 Jun 1:41-59.
135. Bollong CA, Vogel JC, Jacobson L, van der Westhuizen WA, Sampson CG. Direct dating and identity of fibre temper in pre-contact Bushman (Basarwa) pottery. J Archaeol Sci. 1993 Jan 1;20(1):41-55. Available from https://doi.org/10.1006/jasc.1993.1003
136. Thackeray AI, Thackeray JF, Beaumont PB. Excavations at the Blinkklipkop specularite mine near Postmasburg, Northern Cape. S Afr Archaeol Bull. 1983 Jun 1:17-25.
137. Klein RG. Paleoenvironmental and cultural implications of late Holocene archaeological faunas from the Orange Free State and north-central Cape Province, South Africa. S Afr Archaeol Bull. 1979 Jun 1;34(129):34-49.
138. Sealy J, Maggs T, Jerardino A, Kaplan J. Excavations at Melkbosstrand: variability among herder sites on Table Bay, South Africa. S Afr Archaeol Bull. 2004 Jun 1:17-28.
139. Robey T. The stratigraphic and cultural sequence at Tortoise Cave, Verlorenvlei. In Papers in the prehistory of the western Cape, South Africa. Oxford: British Archaeological Reports 332; 1987. p. 294-325.
140. Parkington J, Poggenpoel C, Hall M. Diepkloof rock shelter. In Papers in the prehistory of the western Cape, South Africa. Oxford: British Archaeological Reports;1987 (332). p. 269-293.
141. Maggs T, Speed E. Bonteberg shelter. S Afr Archaeol Bull. 1967: 80-93.
142. Grindley JR, Speed E, Maggs T. The age of the Bonteberg shelter deposits, Cape Peninsula. S. Afr. archaeol. Bull. 1970 Jun 1;25(97):1.
143. Jerardino A, Maggs T. Simon se Klip at Steenbokfontein: the settlement pattern of a built pastoralist encampment on the west coast of South Africa. S Afr Archaeol Bull. 2007 Dec 1:104-14.
144. Sadr K, Hansel FA, Evershed RP, Copley MS. Organic residue evidence for the processing of marine animal products in pottery vessels from the pre-colonial archaeological site of Kasteelberg D east, South Africa. S Afr J Sci. 2004 May 1;100(5):279-83.
145. Sadr K. Atop Kasteelberg: Social Complexity in the Later Stone Age of South Africa. Afr Archaeol Rev. 2019 Mar 15;36(1):89-103. Available from https://doi.org/10.1007/s10437-018-9321-3
146. Sadr K. Radiocarbon dates, stone tools and the origin of herding on the West Coast of South Africa. Frankfurt: Africa Magna Verlag; 2014 Aug 12.
147. Sadr K, Smith A, Plug I, Orton J, Mütti B. Herders and foragers on Kasteelberg: interim report of excavations 1999-2002. S Afr Archaeol Bull. 2003 Jun 1:27-32.
148. Sadr K. Foragers and herders on Kasteelberg during the first millennium AD. The Digging Stick. 2004;1:1-4.
149. Orton J, Mackay A. New excavations at Klein Kliphuis rock shelter, Cederberg Mountains, Western Cape, South Africa: the late Holocene deposits. S Afr Archaeol Bull. 2008;63(187):69.
150. Poggenpoel CA, Robertshaw PT. The excavation of Smitswinkelbaai Cave, Cape Peninsula. S Afr Archaeol Bull. 1981 Jun 1:29-35.
151. Robertshaw PT. The origin of pastoralism in the Cape. S Afr Hist J. 1978 Nov 1;10(1):117-33.
152. Avery G. Open station shell midden sites and associated features from the Pearly Beach area, south-western Cape. S Afr Archaeol Bull. 1974 Dec 1;29(115/116):104-14.
153. Klein RG, Cruz-Uribe K. Large mammal and tortoise bones from Elands Bay Cave (South Africa): implications for Later Stone Age environment and ecology. South Afr Humanit. 2016 Dec 30;29(1):259-82.
154. Charrié-Duhaut A, Porraz G, Igreja M, Texier PJ, Parkington JE. Holocene hunter-gatherers and adhesive manufacture in the West Coast of South Africa. South Afr Humanit. 2016 Dec 30;29(1):283-306.
155. Binneman J. Results from two test excavations in the Baviaanskloof Mountains, Eastern Cape Province. South Afr Fld Archaeol. 2000; 9:83-96.
156. Binneman J. Results from a test excavation at The Havens Cave, Cambria Valley, south-eastern Cape. South Afr Fld Archaeol. 1997; 6 (2): 93- 105.
157. Horowitz A, Sampson CG, Scott L, Vogel JC. Analysis of the Voigtspost site, OFS, South Africa. S Afr Archaeol Bull. 1978 Dec 1:152-9.
158. Klatzow S. Roosfontein, a contact site in the eastern Orange Free State. S Afr Archaeol Bull. 1994 Jun 1:9-15.
159. Klatzow S. Interaction between hunter-gatherers and agropastoralists in the eastern Orange Free State. InAspects of African Archaeology: Papers from the 10th Congress of the Pan African Association for Prehistory and Related Studies 1996 (pp. 327-333).
160. Thorp CR. Hunter-gatherers and farmers: an enduring frontier in the Caledon Valley, South Africa. Oxford: British Archaeological Reports; 2000.
161. Mazel AD. Gehle Shelter: report on excavations in the uplands ecological zone, Tugela Basin, Natal, South Africa. Ann Natal Mus. 1984 Dec 1;26(1):1-24.
162. Mazel AD. Mbabane Shelter and eSinhlonhlweni Shelter: the last two thousand years of hunter-gatherer settlement in the central Thukela Basin, Natal, South Africa. Ann Natal Mus. 1986 Dec 1;27(2):389-453.
163. Mazel AD. KwaThwaleyakhe Shelter: the excavation of mid and late Holocene deposits in the central Thukela Basin, Natal, South Africa. South Afr Humanit. 1993 Oct 1;5(10):1-36.
164. Plug I. Faunal remains from Mzinyashana, a Later Stone Age site in KwaZulu-Natal, South Africa. South Afr Humanit. 2002 Jan 1;14(1):51-63.
165. Badenhorst S. The archaeofauna from iNkolimahashi Shelter, a Later Stone Age shelter in the Thukela Basin, KwaZulu-Natal, South Africa. South Afr Humanit. 2003 Dec 1;15(1):45-57.
166. Carter PL. The Prehistory of Eastern Lesotho (Doctoral dissertation). Cambridge: University of Cambridge; 1977.
167. Smith AB. Excavation of a rockshelter at Otjitati in Kaokoland. Cimbebasia. 1988;10:101-5.
168. Sievers C. Test excavations at Rosh Pinah shelter, southern Namibia. Cimbebasia. Ser. B. 1984;4(1-7):29-40.
169. Badenhorst S, Veldman A, Lombard M. Late Holocene Fauna from Kuidas Spring in Namibia. Afr Archaeol Rev. 2016 Mar 1;33(1):29-44. Available from https://doi.org/10.1007/s10437-015-9198-3
170. Sadr K, Plug I. Faunal remains in the transition from hunting to herding in southeastern Botswana. S Afr Archaeol Bull. 2001 Dec 1:76-82.
171. Sadr K. Encapsulated Bushmen in the archaeology of Thamaga. In Kent S. editor. Hunter-gatherers and the "Other": association or assimilation in Africa. Smithsonian Institution; 2002.
172. Robbins LH, Murphy ML, Campbell A, Brook GA. Excavations at the Tsodilo Hills Rhino Cave. Botswana Notes and Records. 1996 Jan 1;28:23-45.
173. Coulson S, Segadika P, Walker N. Ritual in the Hunter-Gatherer/Early Pastoralist Period: Evidence from Tsodilo Hills, Botswana. Afr Archaeol Rev. 2016 Jun 1;33(2):205-22. Available from DOI https://doi.org/10.1007/s10437-016-9218-y
174. Mupira P, Katsamudanga S. Excavations at Manjowe and Gwenzi rock shelters in Zimunya communal lands, central eastern highlands of Zimbabwe. Zimbabwea. 2007(9):21-42.
175. Thorp C. Induna Cave, southeastern Zimbabwe: a'contact period'assemblage in a changing social landscape. South Afr Humanit. 2010 Sep 1;22(1):113-147.
176. Orton J. VR048: an open-air Later Stone Age site on the Knersvlakte of southern Namaqualand. S Afr Archaeol Bull. 2018 Dec 1;73(208):126-37.
177. Rudner J. Ostrich egg-shell flasks and soapstone objects from the Gordonia District, north-western Cape. S Afr Archaeol Bull. 1971 Dec 1;26(103/104):139-42.
178. Sadr K, Sampson CG. Khoekhoe ceramics of the upper Seacow River valley. S Afr Archaeol Bull. 1999 Jun 1;54:3-15.
179. Sampson CG, Vogel JC. Fibre temper in Later Stone Age ceramics from the upper Karoo. S Afr Archaeol Bull. 1996 Dec 1:99-105.
180. Sampson CG. Excavations at Glen Elliot Shelter, Colesberg District, Northern Cape. Researches of the National Museum, Bloemfontein. 1967; 2(5/6): 125-210.
181. Smith AB, Ripp MR. An archaeological reconnaissance of the Doorn/Tanqua Karoo. S Afr Archaeol Bull. 1978 Dec 1:118-33.
182. Smith AB, Halkett D, Hart T, Mütti B. Spatial patterning, cultural identity and site integrity on open sites: evidence from Bloeddrift 23, a pre-colonial herder camp in the Richtersveld, Northern Cape Province, South Africa. S Afr Archaeol Bull. 2001 Dec 1:23-33.
183. Parkington J, Poggenpoel C. Excavations at de Hangen, 1968. S Afr Archaeol Bull. 1971 Aug 1;26(101/102):3-6.
184. Smith AB. Ideology and hunter/herder archaeology in the South Western Cape. South Afr Fld Archaeol. 1993 Sep 1;2(2):96-104.
185. Parkington J, Nilssen P, Reeler C, Henshilwood C. Making sense of space at Dunefield Midden Campsite, Western Cape, South Africa. South Afr Fld Archaeol. 1992; 1: 63-70.
186. Cruz-Uribe K, Klein RG. Chew marks and cut marks on animal bones from the Kasteelberg B and Dune Field Midden later Stone Age sites, western Cape Province, South Africa. J Archaeol Sci. 1994 Jan 1;21(1):35-49. Available from https://doi.org/10.1006/jasc.1994.1006
187. Parkington J, Fisher Jr JW, Tonner TW. The fires are contant, the shelters are whims: A feature map of Later Stone Age campsites at the Dunefield Midden site, Westerhn Cape Province, South Africa. S Afr Archaeol Bull. 2009 Dec 1:104-21.
188. Stewart B. Charring patterns on reconstructed ceramics from Dunefield Midden: implications for Khoekhoe vessel form and function. Before Farming. 2005 Jan 1; 1:1-8.
189. Stewart BA. The Dunefield Midden ceramics: technical analysis and placement in the Western Cape sequence. S Afr Archaeol Bull. 2005 Dec 1:103-11.
190. Jerardino A, Horwitz LK, Mazel A, Navarro R. Just before Van Riebeeck: glimpses into terminal LSA lifestyle at Connies Limpet Bar, west coast of South Africa. S Afr Archaeol Bull. 2009 Jun 1;64(189):75-86.
191. Jerardino A, Dewar G, Navarro R. Opportunistic subsistence strategies among late Holocene coastal hunter-gatherers, Elands Bay, South Africa. J Island and Coastal Archaeol. 2009 May 1;4(1):37-60.
192. Noli D. Results of the 1986 excavation at Hailstone midden (HSM), Eland's Bay, western Cape province. S Afr Archaeol Bull. 1988 Jun 1:43-8.
193. Robertshaw PT. Excavations at Paternoster, south-western Cape. S Afr Archaeol Bull. 1977 Jun 1:63-73.
194. Derricourt RM. Prehistoric man in the Ciskei & Transkei.Cape Town: C. Struik; 1977.
195. Plug I, Engela R. The macrofaunal remains from recent excavations at Rose Cottage Cave, Orange Free State. S Afr Archaeol Bull. 1992 Jun 1:16-25.
196. Thorp CR. The indigenous ceramics from Rose Cottage Cave and their place in the regional ceramic sequence. S Afr J Sci. 1997 Oct 1;93(10):465-70.
197. Thorp CR. A hypothesized frontier between hunter-gatherers and farmers in the eastern Free State (Doctoral dissertation). Johannesburg: University of the Witwatersrand; 1998.
198. Mazel AD. Mgede shelter: A mid-and late Holocene observation in the western Biggarsberg, Thukela Basin, Natal, South Africa. Ann Natal Mus. 1986 Dec 1;27(2):357-87.
199. Plug I. The macrofaunal remains from Mhlwazini Cave, a Holocene site in the Natal Drakensberg. South Afr Humanit. 1990 Nov 1;2(11):135-42.
200. Van der Ryst MM. The Waterberg Plateau in the Northern Province, Republic of South Africa, in the Later Stone Age. Archaeopress; 1998 Jan.
201. Hobart J. Pitsaneng: evidence for a neolithic Lesotho?. Before Farming. 2004 Jan 1;2004(4):1-0.
202. Mitchell PJ, Parkington JE, Yates R. Recent Holocene archaeology in western and southern Lesotho. S Afr Archaeol Bull. 1994 Jun 1:33-52.
203. Mitchell PJ. Preliminary report on the Later Stone Age sequence from Tloutle rock shelter, western Lesotho. S Afr Archaeol Bull. 1990 Dec 1:100-5.
204. Plug I. The macrofaunal and molluscan remains from Tloutle, a Later Stone Age site in Lesotho. South Afr Fld Archaeol. 1993 Apr 1;2(1):44-8.
205. Mitchell PJ. Gathering together a history of the People of the Eland: towards an archaeology of Maloti-Drakensberg hunter-gatherers.In Mitchell PJ, Smith B editors. The eland’s people: New perspectives in the rock art of the Maloti-Drakensberg Bushmen. Essays in memory of Patricia Vinnicombe. Johannesburg: Wits University Press; 2009. p. 99-136.
206. Badenhorst S, Mitchell P, Arthur C, Capelli C. Late Holocene fauna from Moshebi’s Shelter, a Later Stone Age site in Lesotho. South Afr Humanit. 2019 May 28;32(1):83-107..

## Sheet: Database 2
Southern African historic and ethnographic records of occurrences of organic containers.
Key:	n.d.= not described
Account Reference Number	Name of Identifier	Type of documentation	Associated date recorded	Group	Subsistence	Region	Country or Province	Area where selected co-ordinates are taken	Latitude	Longitude	Identification	Species identified [flora or fauna]	Function	Description	Accounts of non-organic vessels	Reference
1	Kolb	traveller account	1704-1713	Sonquas		Cape of Good Hope	Western Cape	Cape of Good Hope	-33.9894	18.4318	leather	-	honey stored in sacks	-	-	[1]
2	Wikar	traveller account	1770	Bushmen		Namies, Namaqualand	Northern Cape	Namies	-29.2758	19.273	clay	-	beer	-	we came unexpectedly upon a small Bushman kraal of three huts; the children fled into the mountain, but the adults were making merry around a beer pot". [Bollong et al. 1996: 278]	[2, 3]
3	R.J. Gordon	traveller account	1779	Bushmen		interior region of South Africa [Karoo Region]	Northern Cape	Karoo [general area]	-31.1807	23.6106	clay	-	pots for cooking	-	‘‘They bake pots of sticky clay, in which they cook’’ [Bollong et al. 1996: 278]	[2]
4	H. Lichtenstein	traveller account	1803	Bushmen		interior, lower Seacow River Valley.	Northern Cape	Lower Seacow River Valley	-30.0799	24.7724	clay	-	-	-	"a sort of earthen pot . . . rough and clumsily formed’’ [Bollong et al. 1996: 279]	[2]
5	Burchell	traveller account [drawing]	1812	Bushmen	Hunter-gatherer	Orange River, Griqualand West	Northern Cape	Taken from Griekvastad, Northern Cape [central location point]	-28.1863	20.712	clay	-	bowl	-	Drawing of a flat bottom bowl.	[2]
6	James Chapman	traveller account	1862	Bushman kraal in the Kalahari		Left Lake Ngami in 1862.[see also Lee and Guenther 1993]	Botswana	Lake Ngami is taken as best known location	-20.5152	22.7898	gourd	-	water container	A calabash of water, a few tortoise shells for dishes and the hulls of innumerable bitter melons lay scattered about together with a few bones…[Sydow 1967: 23]	-	[4]
7	Bleek	linguistic	1878 [published 1911 by Bleek & Lloyd]	/Xam [//Kábo]		Bushmanland	Northern Cape	Bushmanland	-29.6454	19.4773	clay	-	cooking pots	-	Bleek (Bleek & Lloyd 1911: 343-7) in 1878 inter-viewed a /Xam Bushman from Bushmanland who described how his wife made cooking-pots. He said that pounded grass was mixed with the clay, but he did not describe the shape or decoration of the pots, saying only that they were small and beautiful [Rudner 1979: 9]	[2, 3]
8	H. Schinz	traveller account	1885	Kalahari Bushmen		Nyae Nyae, Dobe Area [exact location not reported see Lee and Guenther 1993] Schinz spent considerable time in Ghanzi	Namibia, Botswana Border	Nyae Nyae Pans	-19.7242	20.4679	ostrich eggshell container	-	water carrying and storage	The only vessels which I could see amongst their modest household effects were hollow ostrich eggs in which they keep water and usually carry with them on their wanderings…" [Sydow 1967:24]	-	[4]
9a	Hans Kaufmann [Lieutenant of the Colonial Force for German South West Africa].	Colonial reconnaissance	August 1908	ǂAuin		middle Kalahari [areas Rietfontein, Ganab, Gam, Sidonitzaub, Otjamangombe, Tjumda, Epukiro, Oas, Stampriet, Rooigrauwater and Habakobis. Mostly in Nambia].	Namibia	Gam	-20.2729	20.8076	leather sacks	duiker or steenbok	storage veld food	"Gathered plant food is placed in bags made of duiker or steenbok leather which are kept in huts. The Auin will also place small stores of provisions in the veld, by burying sacks of veld food in the ground,…" [Guenther 2005: 69]	-	[5]
9b								Rietfontein	-21.9698	20.1081	ostrich eggshell and gourd	ostrich and tsamma melons	storage of water	"…, as well as tsamma, ostrich eggshells filled with water" used for burying in the ground." [Guenther 2005: 69]
9c								Epukiro	-21.7693	19.1014
10	Oberleutnant Trenk	Colonial reconnaissance	1910	Namib Bushman [speak Nama]		Namib, District Maltahöhe	Namibia	Maltahöhe	-24.9359	16.995	ostrich eggshell or gemsbok stomach	-	storage of water	"In the waterless regions of the Namib the Bushmen, when out hunting, place cache supplies of water (in ostrich eggshells or gemsbok stomachs) and meat." [Guenther 2005:224]	-	[5]
11	Hauptmann Muller	Colonial reconnaissance	1911	ǂAuin		Kaukau Veld	Namibia	Nyae Nyae Pans	-19.7697	20.4643	wood	-	traded wooden vessels	"What was strikingly abundant were the wooden vessels found in each camp. Here one can find mortars, dishes, bowls and pots of different sizes and shapes. Everything was solidly and neatly worked. Small wooden objects, for instance spoons, the Bushmen fashioned themselves. Everything else they derived from the Okavango. This is the source also for all of their iron pieces which they use for the m…	-	[5]
																[6]
12	Oswin, R.A. Köhler	Photograph [Oswin Köhler Archive, Goethe University]	1911-1996	Kxoé	Hunter-gatherers	West Caprivi, Okavango	Caprivi	West Caprivi, Okavango	-18.1018	21.7359	gourd	-	gourd in leather bag taken on hunting trip and for carrying water.	Photograph description: 'A Kxoé man on the hunt in West Caprivi.'	-
											wood and fibre [grass]	-	bowls for containing Manketti seeds	Photograph description: 'A Kxoé woman opening Manketti seeds, which she collected in West Caprivi.'	-
13	Joachim Helmuth Wilhelm	Colonial reconnaissance	1914-1919	!Kung [Ju|'hoansi]	hunter-gatherers	Grootfonetin sand veld near Otjituo[Kaukau Veld]	Namibia	Grootfontein	-19.6094	18.1093	ostrich eggshell	ostrich eggshell	storage of water	"The following kitchen utensils are in use: one or two clay pots, which are Ovambo ware, a wooden mortar with pestle, two cracking stones, several stirring spoons, a spatula for roasting food on the ashes, wooden bowls and ostrich eggshells for water containers. Regarding the last I mention two further types of water containers, which the Bushman will use in an emergency. The stomach of a shot an…	-	[5]
											onion gourd	onion sp.	carrying water
											stomach sack	antelope	carrying water
											net for carrying ostrich eggshells	agave fibres[Sansvieria cylindricaa]	carrying ostrich eggshells
											wooden tube	-	trade receptacle finest ostrich feathers
14	Schapera	publication	[1930]	trade between Naron and Auen with the Heikum of the OvaKwangari and MaMbukushu further north.	Hunter-gatherers	Ghanzi, Kalahari	Botswana	Au //eisi [Auen] and Naron	-21.2095	22.0086	wood	-	-	In this the Naron and the Auen play the part of intermediaries, obtaining from the tribes further north the objects they desire, and then bartering them again further south as occasion arises. Egg-shell beads and tobacco and standard articles in this trade, in the sense that they can always be bartered and may even be said to have a fixed value. From the Naron the Auen procure skin garments and b…	-	[1]
15	Vernay-Lang Kalahari Expedition	The Illustrated London News [article]	30 April 1930	Bushmen	Hunter-gatherers	Gam	Kalahari	Gam	-20.2729	20.8076	ostrich eggshell	ostrich	water containers	"…ostrich eggs are still more important as water-containers. To store water is the women's duty. A hole about 1/2 inch in diameter is cut into one end of the egg. ..Women are seen pouring in the water with the hollow of their hands. Neatly scraped-out carapaces of small land turtles are also used. When filled, the eggs are closed with a tightly rolled stopper of greased grass, which prevents leak…	-	[7]
											tortoise carapace	-	scoops for water
16	E.J. Dunn	traveller account	[1931]	Bushmen		Stormberg, pottery found in a Bushmen Shelter	Eastern Cape	Stormberg	-31.5116	26.2662	clay	-	description of pottery	-	The pot was evenly and smoothly finished inside and outside in the clay stage, but the woman potter was not satisfied until she had decorated nearly the whole of the outside surface with a characteristic Bushman motif-a pattern produced by means of a small, flat-ended stick with a notch in it.The rows of impressions made in the soft clay were generally run around the edge.' [pp 9-10] 'the Bushman…	[2, 3]
17	Anonymous [?]	Photograph [Pitt Rivers Museum]	1945-1950	Bushmen		location not provided	Kalahari [?]				ostrich eggshell	ostrich	water container	Photograph description: Man filling ostrich eggshells with water for storage. wearing loin cloth and ankle ornament of perforated stone	-	[8]
											gourd	-	used to pour water
18	P.W. Laidler	ceramic classification	1938	Bushman		Barkly West	Northern Cape	Barkly West	-28.4876	24.5105	leather	n.d.	-	Leather 'pot' of Bushman origin, from Barkly West, leather-plaited neck sewn on to belly.	-	[9]
19	Lorna Marshall	Ethnography	1950-1961	!Kung [Ju|'hoansi]	hunter-gatherers	Nyae Nyae Region, /Gam Waterhole	Namibia, Botswana Border	Nyae Nyae Pans, /Gam		20.8222	clay pots	-	clay pots [traded by Bantu-language speaking neighbours].	-	clay pots [traded by Bantu-language speaking neighbours].	[10]
											ostrich eggshell	ostrich	water containers	Observed during drought season: "They took ostrich eggshells filled with water and stayed gathering for two or three days, and returned to /Gam when their shells were empty.[pp 5]. "Ostrich eggshells are the common water containers of the !Kung. A hole of one half to three-quarters of an inch in diameter is drilled at the tapered end of the shell through which the shell is emptied and filled. The…
											stomach sack	n.d.	water containers	"!Kung also use water bags made from the stomachs of animals…Bags are not satisfactory for carrying long distances: the water spills, drips and evaporates. [Marshall 1976:77].
											wood	n.d.	water carrying bowls	"People also use wooden bowls to carry water from the waterhole to the encampment. But the !Kung depend mostly on the excellent ostrich-eggshell containers." [Marshall 1976:77]. Bark is also used as dishes and spoons and is mostly made and used by men. [Marshall 1976: 414].
											horn	n.d.	containers for poison	Marshall [1976: 413].
											bone	n.d.	dishes for mixing	Belong to men [Marshall 1976: 413].
											tortoise shells	n.d.	bowls/dishes	Made by men and used by all. Also used for medicine or cosmetic powders [women] [pp 414].
20	George Silberbauer	Ethnography	1959 - to mid 1960s	G/wi	hunter-gatherers	Central Kalahari Game Reserve	Botswana	Xade	-22.3628	22.9669	tortoise shells	Kinixys sp.	ladles and bowls	"Tortoises are economically important as a source of meat in all except the winter months [when they hibernate] and their shells are extensively used as ladles and bowls." [Silberbauer 1961: 72]. G/wi women use tortoise shell as scent-boxes in with the women carry aromatic roots and herbs [Silberbauer 1961:50].	-	[11]
											fibre twine	Sanseviera	spring-loaded snare	"Although most snaring is done by men hunting steenbok and duiker, adolescent boys and girls also set up traps for small mammals and gallinacious birds. All use the same type of spring-loaded noose made of Sanseviera twine." [Silberbauer 1961: 215].
											ostrich eggs		water containers	"Birds' nests are robbed of eggs during the laying season. Ostrich eggs are particularly valued, not only for their food content [each holds the equivalent of two dozen hen's eggs] but because they make very handy water containers when the wet season arrives some three months later." [Silberbauer 1961: 216] for a similar reference see also page 221]]. " Ostrich eggshells, on the other hand, are b…
											hide [leather]	antelope [special preference for Giraffe]	multi-functional	"Skin [kho:sa]/ Antelope hides are made into leather for clothing and a variety of other articles. The dried, uncured hides of large antelope are used for the soles of sandals [but giraffe hide is preferred]. When food is in short supply, uncured hide is roasted and ground into powder and eaten. Giraffe hide is cut into narrow strips and used as items of gift exchange. The strips find a ready mar…
											bladder	springhare	water-containers	"The bladders of springhares are cleaned, dried, and used as water-containers in the wet season. Bladders of small antelope are used as containers of lightweight articles. The bladders of larger antelope are thrown away." [Silberbauer 1961: 219 for a similar reference see page 221]].
											wood	Albizia and Ochna spp.	bowl and mortar	"When a tree is felled and the trunk is used to make a large object, such as a mortar or a bowl' [Silberbauer 1961: 223].
											leather		satchels and pouches, carrying bags	Silberbauer [1961: 226-227]
											wood	Ochna pulchra	bowls for eating and temporary food storage.	"The G/wi carve bowls [n!adzi] from the dark, fine-grained wood of Ochna pulchra…Geometric designs are burned into the outside wall. These bowls are used for eating and for storing food temporarily…Bowl carving is the work of mean, who make them for their wives and as an exchange medium. Each bowl takes one or two days. The close grain and treatment with Ximenia fat prevent the bowls from splitti…
											ostrich eggshell		beads	"Another important animal product is beadwork [!xamdzi], which is made from sherds of broken ostrich eggshell water containers….They are an important medium of gift exchange within and between bands and even cross ethnic boundaries when exchanged with different Bushman and Bantu peoples, who value them as decoration. An undetermined proportion of G/wi beads come to them from the !xo, their wester…
21	Richard Lee	Ethnography	1963 - 1973	!Kung [Ju|'hoansi]	hunter-gatherers some of whom turned cattle-post herders and beer-brewing entrepreneurs.	Dobe and /Xai/xai, Kalahari	Botswana, Namibia Border	Dobe [central location point]	-19.5666	21.0359	shell of large leopard tortoise	leopard tortoise	durable bowl (1ltr capacity), used as a single serving dish.	"Two traditional serving utensils are still in use: the shell of the large leopard tortoise makes an attractive and durable bowl up to 1 litre in capacity (Figure 5.7g). Meat, mongongo stew, and many other foods may be passed around the fire in this colourful dish" [Lee 1979: 155].		[12]
											ostrich eggshell	ostrich	canteen for water.	"The ostrich eggshell canteen remains the most widely used water container amongst the nomadic !Kung. Each shell, when emptied, holds slightly over 1 litre of water…The eggshells are an attractive white colour and are reasonably durable; if handled with care, an eggshell can be used for several years. Back in the camp a small hole is drilled at one end and the contents emptied, cooked, and eaten.…
											stomach sack	antelope	water containers	"One solution to the problem [reference to weight of ostrich eggshell canteens] is the use of antelope stomach sacs as water containers. Empty and shrivelled, a stomach sac is almost weightless and occupies very little space, but each can be filled with up to 4 litres of water - the equivalent of four eggshells. .. The sac too has a disadvantage: It is very fragile and easily ripped if it comes i…
											pods	baobab	water containers	"Large pods of the baobab tree are sometimes made into water containers. They are smaller than the ostrich eggshell, more fragile, and tend to rot through time." [Lee 1979: 123].
											leather	steenbok or duiker	carrying food stuffs.	Lee [1979: 127]
											sinews	gemsbok or kudu	nets for carrying	Lee [1979: 127]
											iron three-legged pot	iron (traded)	cooking, stewing or boiling	-
22	Mathias Guenther	Ethnography	August 1968 - April 1970 [with brief visits in 1974 and 1983].	Nharo	hunter-gatherers and occasional herders [and farm labourers]	Ghanzi District	Botswana	Ghanzi	-21.6232	21.7611	ostrich eggshell and calabash	-	household items	"Ostrich eggshells and calabashes round off the kitchen utensils of the Nharo Bushwoman. They usually do not make their own calabash vessels but, once again, obtain these through trade from Bantu-speaking neighbours." [Guenther 1986:15]	-	[13]
											leather kaross or blanket	steenbok or duiker skin	multi-functional [clothing and bag].
											plant fibres	-	snares
											tortoise shells	tortoise	containers [cases] for fragrant herds
23	E.J. Dunn	Traveller account	1972 [publication date]	Bushmen	Hunter-gatherers	south bank of the Orange River	Northern Cape	south of the Orange River near the mouth.	-28.3148	16.925	ostrich eggshell	ostrich	alternative containers [besides pottery] water container and dishes	Pottery is conspicuously absent from the list of 21 items recorded by Dunn. Alternative containers included ostrich eggshell, springbok pouch [both water containers], section of ox horn [dishes], tortoise carapace [dishes], ostrich sternum [dishes], and portions of ostrich eggshells [dishes] [Bollong et al. 1996: 280]	-	[2]
											leather	springbok	pouch for containing water
											horn	ox	dish
											bone	ostrich sternum	dish
											tortoise carapace	-	dish
24	Ikeya	Ethnography	1993	G|wi and G||ana	Hunter-gatherer goat raisers.	Xade	Kalahari	Xade	-22.3628	22.9669	steel	metal	pot for stewing	-	Watermelons are consumed by the people in Xade in 5 different ways. The most popular way of eating it is watermelon stew. The preparation of this stew is very simple. The fruit is sliced up, placed in a steel pot, and boiled with no water or seasoning. The watermelon melts into a pasty liquid. After the fire dies down, watermelon seeds are crushed with a mortar and added to the stew. These crushe…	[14]
25	John Jourdain	Early European Mariner	1617	Khoe	Pastoralists	Saldanha Road	Western Cape	Cape of Good Hope	-33.9894	18.4318	clay	-	pot used for boiling	-	"In the tyme of our beeinge in this roade wee could not gett any refreshinge after the first daie, although the people came downe with a greate store of cattle and sheepe and many people armed. The next daie after our arrivall they brought downe above 5000 head of cattle, which made me doubt some plott of treason with aboute 1000 armed men; butt these cattle they would not sell any unlesse wee wo…	[15]
26	J.G. Grevenbroek	traveller account	1695	Khoe	Pastoralists	Cape of Good Hope	Western Cape	Cape of Good Hope	-33.9894	18.4318	clay	-	pot manufacturing	-	A description of Khoe pottery manufacturing [Bollong et al. 1996: 272-73]	[2]
27	Kolb	traveller account	1704-1713	Khoe	Pastoralists	Cape of Good Hope	Western Cape	Cape of Good Hope	-33.9894	18.4318	clay	-	-	-	"…they do not make pots for sale, but everyone is expected to make their own utensils". [Bollong et al. 1996: 273-274]	[2]
28	K.P. Thunberg	traveller account	1770/1772	Khoe	Pastoralists	Camtous River	Eastern Cape	Gamtoos	-33.9123	25.0208	skin bag	-	boiling food	"They boil the food in water in skin bags with stones heated to glowing point." [Sydow 1967: 18]	-	[4]
											basket	-	water or milk container	"In the vicinity of the Camtous River I found pots of baked earth made by the Hottentots themselves. Here I also saw baskets plaited by them, which were so tightly woven that they could hold water and milk." [Sydow 1967: 18]		[4]
											clay	-	pots			[2, 4]
30	Sparrman	traveller account	1772-6	Khoe	Pastoralists	southern Cape coast	Eastern Cape	Great Kei	-32.6446	27.9569	clay	-	boiling and stewing	-	Khoi vessels were also mentioned by Sparrman [1775-9][Bollong et al. 1996]	[2]
31	H.J. Wikar	traveller account	1778/1779	Geisqua [Twin People] who are descended from the Blicqua Bechuanas.	Pastoralists	Upper Orange River	Northern Cape	Namies, Namaqualand	-29.2758	19.273	wood clay	osier wood [Bambus]	-	"…and make their own vessels from osier wood in the form of deep, narrow-necked pots [the so-called Bambus] which are not badly hollowed out with iron implements which they get from the Blicqua" [Sydow 1967:19]	also have pottery.	[4]
32	W. Patterson	traveller account	1797	Khoe	Pastoralists	Mouth of the Orange River	Northern Cape	Vicinity of the Orange River Mouth, Northern Cape [central location point]	-28.5269	16.8296	ostrich eggshell		water carrying	"They fetch water in ostrich eggshells and seal bladders." [Sydow 1967: 18]	-	[4]
33a	R.J. Gordon	traveller account	1779	Khoe	Pastoralists	Lower Orange River (near Kakamas)	Northern Cape	Kakamas	-28.759	20.5432	clay		pots for cooking	-	"…they knead it and use it for baking their pots, which are not very hard but satisfactory for general use and for cooking." [Bollong et al. 199: 74]	[2]
33b	R.J. Gordon	traveller account	1779	Khoe	Pastoralists	Ellemboogfontein [north of modern Garies]	Northern Cape	Garies	-30.5589	17.9918	clay		pot for meat		"…in a pot is put some of the steenbok, because the steenbok had to last as long as the slaughter lasts." [Bollong et al. 199: 274]	[2]
34	S.Daniel	Painted depiction	AD1801	‘‘Korah Hottentots preparing to remove’’	Pastoralists	Prieska; Orange River	Northern Cape	Prieska	-29.7084	22.7388	wood, gourd and clay	-	-	two wooden vessels [both cylindrical with flat bottoms] already suspended [Sampson 1997; pp275] and a probable gourd container hanging from a forked bough. A second wooden vessel is observed standing on the ground [Bollong et al. 1996: 276]	clay pottery was also observed: "One being a reddish pot-bellied container with a narrow cylindrical neck. Although suspended from the fork, an actual lug is not depicted. The second is a greyish bowl which closely resembles the Bushman bowl depicted a dozen years later by Burchell" [Bollong et al. 1996: 275]	[2]
35	A. Albrecht	traveller account	1806	Namaquas	Pastoralists	Warmbad Mission Station north of the Orange River.	southern Namibia/Northern Cape border region	North of the Orange River.	-28.4811	18.8077	wood and gourd	osier wood [Bambus]	milk and water	Their industry consists mainly in the making of mats for the houses, in the making of karosses, weapons, bows and arrows and assegais, in the cleaning and drying of large, bottle-shaped gourds or calabashes for holding milk and water, in the hollowing-out of bamboo for use instead of pails etc...they are very skilled in the making of wooden pitchers and bowls, for which they use the wood of willo…	‘‘The Namaquas . . . use earthen pots for cooking meat’’ [Bollong et al. 1996: 276].	[2, 4]
36	Burchell	traveller account	1811 [1960 - publication date]	-	pastoralist	Orange River, Griqualand West	Northern Cape	Taken from Griekvastad, Northern Cape [central location point]	-28.1863	20.712	manufacturing of wooden bowl	green wood of the willow [osier]	-	manufactured using iron implements	-	[16]
37	D.R. Kannemeyer	traveller account	1880s	Khoe	pastoralist	Burghersdorp, north of Stormberg	Eastern Cape	Stormberg	-31.5116	26.2662	clay		pots	-	"the ears or handles one sees so often in Hottentot pottery"…"I have never seen signs of grass having been mixed with clay." [Bollong et al. 1996: 276]	[2]
38	G. Stow	traveller account	1820	pastoralists with pack oxen	Pastoralist	Griqualand West, Northern Cape	Northern Cape	Taken from Griekvastad, Northern Cape [central location point]	-28.7846	23.2386	wood and clay		-	various utensils, wooden and earthen vessels, red paint stone, powder of blink-klip, corn, karosses, etc…[Sydow 1967: 18]	-	[4]
39a	James Edward Alexander	traveller account	1834	Namaqua	Pastoralist	Gariep River, Namaqualand	Northern Cape	mid-point along the Gariep [Namaqualand]	-29.1852	20.6585	leather	-	sacks for honey	Sacks for collecting of honey [Alexander 1967: 109 [Vol.1]]	-	[17]
39b				Little Namaqua	Pastoralist	Kama, Namaqualand	Northern Cape	Kama	-29.8791	17.8332	wood bambus	-	-	"The general fare of old and young was the milk of their cattle or goats collected in cylindrical wooden vessels, called "bambus", they had often only this simple ware morning and evening for weeks together; they are reluctant to kill their sheep unless they meet with injury, to kill a heifer is a rare occurrence, so that if not successful in procuring game, such as the eland, springbok, or ostri…	-	[17]
39c				Hill Damara	Pastoralist	Swakop River to the Little Koanquip River	Namibia	Swakop River near Sesfontein	-22.3847	15.8414	clay	-	cooking pots [conical shaped]	"By the doors of the huts lay bows and arrows, like those of the Namaquas; and in the grassy covering of the huts was stuck the usual throwing assegai. Clay cooking pots of a conical shape were in very hut. [Alexander 1967: 135 [Vol.2]].	-	[17]
39d				Hottentots'	Pastoralist	Karas Region, southern Namibia	Southern Namibia	Karas [general area]	-27.2498	16.9516	wood, clay	-	milk bambus	…; the mats are rolled up and tied along the boughs on the backs of oxen, the earthen cooking pots and milk bambus hang from forked sticks on each side,…"[Sydow 1967: 20]	-	[4]
40	Tindall	missionary	1852 [1959 - publication date]	Great Namaqua	Pastoralist	Lieliefontien, Namaqualand	Northern Cape	Lieliefontein	-30.3024	18.085	the use of fat to smear onto bambus [wooden containers]	fat	prevent bambus from cracking.	After the jug was complete it had to be smeared with fat to prevent it splitting. Tindall (1959) reported in 1852 that the Great Namaqua were so destitute around his mission that they were unable to make the bambus because they did not have the fat necessary to rub it and so prevent it from cracking. [Webley 1992: 76-77]	-	[16]
41	E.J. Dunn	traveller account	1871	Nama	Pastoralist	south bank of the Orange River	Northern Cape	south of the Orange River near the mouth.	-28.3148	16.925	clay	-	Pots for cooking and holding water and bowls 'basins' for holding food or for drinking.	-	"It was they [Hottentot women] who made the pottery….I saw earthenware cooking pots up to a capacity of two or three gallons being used by the Hottentots."…"I came across a number of Hottentots who were trekking, and saw them using their cooking and other vessels. Besides the larger one, used for cooking, or holding water, were smaller ones like basins for holding food or for drinking from." [Bol…	[2]
42	Hahn	traveller account	1881	Nama	Pastoralist	Namaqualand	Namibian/Northern Cape Border	southern Namibia	-28.1916	18.2018	calabash	-	butter making	"...it was also used for churning purposes as butter could be produced by shaking it."	-	[16]
											clay	-	manufacturing style	-	"the Namaqua of the present day still make pots in the old style with clay sand and ground quartz." [Bollong et al. 1996: 276]	[2, 3]
43	Hoernlé	Ethnography	1912-1923 [1985 -publication date]	Nama	Pastoralists	Walfish Bay	Namibia	Walvis Bay	-22.9968	14.6846	n.d. (clay?)	-	water pot	-	Part of the !nau ceremony: "Next a visit is made to the spring. The girl carries her water pot, (//ko-es) on her head. Arrived at the spring, the women with a branch from a tree strikes the water, scattering it over the girl. She then rubs the girl's legs and arms with clay, fills the pot, and places it on the girl's head. The girl is then free to draw water as she pleases." [Hoernlé 1985: 66].	[18]
											n.d. (clay?)		Death Ceremony and the use of pots	-	"Meantime the man's relatives slaughter animals according to their means, and collect the blood separately into one or more pots. The entrails are collected in other pots, and the meat in yet others....is heated to boiling point, and the herb called //gànab is mixed with it...Then the old man, who is related neither to the man nor to the women, takes pot black and makes a line on the stomach of e…
											n.d. (clay?)		Water and the use of pots, the importance of black soot from a cooking pot.	-	"A similar ceremony takes place when the Nama goes visiting relatives in another tribe. The head of the kraal visited must take wet clay and black from the pot, and put a broad stripe on the visitor's forehead, so that he may be able to "eat nicely and drink nicely" as my informant put it." [pp 82]. The use of soot black from the pots is also very interesting...It is always used as a sign that on…
44	Schapera	publication	[1930 - publication date]	Nama	Pastoralists	Richtersveld	Namibia/Northern Cape	Richtersveld	-27.7093	17.7054	wood, leather sacks and calabash	acacia used to sour milk	sour milk	In the summer, after good rains, milk is abundant, and the people then live almost entirely upon it. The fresh milk, either warm from the cow or cooled down, is mixed with some vegetable substance, such as the green leaves of the ebony wood, which are chewed and spat into it, or the sap of the acacia; and the thick sour milk thus produced forms the staple article of diet for the Hottentots. It is…	-	[1]
45	H. Vedder	Missionary	1938	Nama	Pastoralists	Okahandja	Namibia	Okahandja	-21.9833	16.9167	wood buckets clay	-	milk	"In the house were kept the household utensils: wooden bowls and milk buckets, tubs, spoons and other milk receptacles which the husband cleverly fashioned with a small, curved axe. It was the women's work to make earthenware pots, with narrow necks, wide middles and pointed bottoms, and to bake them in hot wood-coals." [Sydow 1967: 30]	-	[4]
											wood milk buckets, ostrich eggshell containers	-	milk [wood] water [ostrich eggshell]	"Against the wall of the simple hut and on the floor, stood earthenware pots laboriously fashioned by the wife, milk buckets hewn out of wood by the husband, and ostrich eggshells with small openings, in which drinking water was kept." [Sydow 1967: 30]	-	[4]
											large clay pots	-	cooking meat	"If the rain stayed away for a long time, the people tried to bring it about magically by the following process: A cattle-owner would give a pregnant cow, which had never had a calk before, to be slaughtered. The blood was caught up and the meat cooked in large earthen pots. This being done the owner of the cow would come up to the still blazing fire and pour both the meat-soup and the blood into…	-	[1]
46	I. Rudner	archaeology and ethnographic	1956	Khoe	Pastoralist	Klein Karas	Namibia	Klein Karas	-27.5618	18.0777	wood and clay	-	vessels	In 1956 an old Bondelswart Hottentot at Klein Karas told me that all the potsherds in that area were of Bondelswart origin, and that, apart from the wooden vessels, he had also seen a few clay ones when he was young, but 'all who made them are now dead'. [Rudner 1979: 9]	-	[3]
47a	E.R.Scherz	collected item	modern	Hottentot'	Pastoralist	Sesfontein Reserve, southern Kaokoveld	Namibia	Sesfontein	-19.1245	13.6175	wood	-	milk container	milk container made from carved wood and decorated.	-	[4]
47b	H. Schinz	traveller account	1884/1887	Herero		Omburo, Omaruru	Namibia	Omaruru	-20.469	16.6536	wood, gourd and skin	-	skin for holding fat	"The inventory of the main hut, that of the chief wife, consists mainly of a large number of hollowed-out, egg-shaped mixing vessels of all sizes, made from tree stumps, hollow bottle-shaped gourds, shallow containers. A wide-bellied earthen pot serves as a cooking vessel; small cylinder-shaped jugs from ox horns with bottoms and lids formed of stretched skin for storing ointments, while round ve…	-	[4]
48	Schwind.	collected item	modern	Herero	Pastoralist	Ovitoto Reserve, Okahandja District	Namibia	Okahandja District	-21.9761	16.907	wood	-	container with lug	A heavily weathered container from a deserted living site in the Herero Ovitoto Reserve. It is undecorated apart from the unpierced lug.	-	[4]
											softwood	-	milk container	a milk container with a scoop and a meat dish. Collected from an old living site.		[4]
49	Swakopmund Museum	collected item	modern	Herero	Pastoralist	Otjihorongo Reserve, Omaruru District	Namibia	Otjihorongo Reserve	-20.469	16.6536	wood	-	milk container	A Herero milk container made from a single piece of wood.	-	[4]
50	W. Sydow	collected item	modern	Herero	Pastoralist	Otjimbingwe Reserve, Karibib District	Namibia	Karibib District	-21.9527	15.8624	wood	-	milk container	A milk container in a deserted Herero hut.	-	[4]
51	O.O. Hart	collected item	modern	Himba	Pastoralist	Kaokoveld	Namibia	General location [central point]	-22.3437	15.878	wood	-	bowl	A bowl made by Himba in the Kaokaveld. The form is perhaps inspired by the Ovambo clay bowl.	-	[4]
52	Malan and Smith	ethnobotany	1974 [publication]	Himba and Herero	Pastoralist	Kaokoland	Namibia		0	0	fibre baskets	hyphaene ventricosa [makalani palm]	n.d.	-	-	[19]
53	M. Jacobsohn	ethnoarchaeology	1986 - 1991	Himba [Purros Community]	Pastoralist	Purros, Kaoko, Kunene District	Namibia	Purros	-18.7737	12.9508	gourd	n.d.			-	[20]
54	Sparrman	traveller account	1772-6	Gonaqua	Pastoralist	southern Cape coast	Eastern Cape	Great Kei	-32.6446	27.9569	baskets	n.d.		"…but the vessels they milked it into were baskets of a peculiar kind, composed of roots plaited together so curiously, and in so close a manner, they would not only hold milk but even water. These vessels would be as neat as they are light, if the Hottentots did not always neglect to wash them. Indeed, most of these baskets had acquired such an appearance from the milk being encrusted upon them,…	-	[21]
55	Le Vaillant		1782	Gonaqua	Pastoralist	General Area [location not provided]	Western and Eastern Cape	Taken between the Swartkops and Bufalo River [central location point]	-33.2578	26.1169	baskets traded from Xhosa	-	-	n.d.	-	[21]
56	Hubberly		1782	Gqunukhwebe	Pastoralist	General Area [location not provided]	Western and Eastern Cape	Taken between the Swartkops and Bufalo River [central location point]	-33.2578	26.1169	basket		milk or curdled milk	"The chief before the last of the cows were turned out brought a kind of bowl made of rushes, but so closely wrought together as to hold liquid, of which there was some in it. The new milk being then added, turned it instantly to curds.' [Shaw and van Warmelo 1974: 241].	-	[21]
57	Bain		1829	Gqunukhwebe	Pastoralist	General Area [location not provided]	Western and Eastern Cape	Taken between the Swartkops and Bufalo River [central location point]	-33.2578	26.1169	baskets		milk	n.d.	-	[21]
58a	Lavanha		1593	Xhosa	Agro-pastoralist	Umtata River	Eastern Cape	Mtata River	-31.7114	28.8959	wood	n.d.	n.d.	They use vessels of clay dried in the sun, and some of wood carved with small iron axes, which are like wedges set in a piece of wood: with these they also clear the thickets' [Shaw and van Warmelo 1974: 140].	-	[21]
58b	Lavanha		1593	Cape Nguni	Agro-pastoralist	Umzimvubu	Eastern Cape	Mzimvubu	-31.4646	29.3505	leather bag	n.d.	milk	Climbing a mountain which was near the camping place, they came upon a good road, where many brought a quantity of milk, of which they gave a leather bag full…' [Shaw and van Warmelo 1974: 240].	-	[21]
59	Paterson		1777-9	Xhosa	Agro-pastoralist	General Area [location not provided]	Eastern Cape	Taken between the Kei and Mbashe Rivers [central location point]	-32.2372	28.1427	baskets		watertight	…but the construction of the baskets, which are made by their women, is much more surprising; they are composed of grass, and woven so closely that they are capable of holding any fluid.' [Shaw and van Warmelo 1974: 150].	-	[21]
60	Barrow		1797	Xhosa	Agro-pastoralist	General Area [location not provided]	Eastern Cape	Taken between the Kei and Mbashe Rivers [central location point]	-32.2372	28.1427	baskets	species of cyperus from the Zuure Veldt	milk	In the evening they sent us in return some baskets of milk. These baskets were made from a species of cyperus, a strong reedy grass that grew in the springs of Zuure Veldt….The women informed us that the making of these baskets was one part of their employment....They ere all nearly made after one model, which in shape was that of a common beehive' [Shaw and van Warmelo 1974:366].	-	[21]
60	Barrow		1797 [1806]	Xhosa	Agro-pastoralist	General Area [location not provided]	Eastern Cape	Taken between the Kei and Mbashe Rivers [central location point]	-32.2372	28.1427	-	Zamia cicadis [sp. Of palm]	curdling milk	The Zamia cicadis, a species of palm, grows wild in almost every part of the country, and is sometimes used, as a substitute for millet, to mix with milk as a kind of furmety.' [Shaw and van Warmelo 1974: 366].	-	[21]
61	Carmichael		1806-15	Xhosa	Agro-pastoralist	General Area [location not provided]	Eastern Cape	Taken between the Kei and Mbashe Rivers [central location point]	-32.2372	28.1427	leather bag		milk	"They preserve it [milk] in leathern bags; and as these extraordinary vessels are never scaled, and but seldom emptied, the fermentation constantly going on within them partakes more of the putrefactive than of the acetous" pp 243.	-	[21]
62	Steedman		1820-31	Xhosa	Agro-pastoralist	General Area [location not provided]	Eastern Cape	Taken between the Kei and Mbashe Rivers [central location point]	-32.2372	28.1427	leather sack and gourd		milk	"…there is usually a milk-sack made of bullock's hid, so closely sewn together as to prevent leakage, and capable of containing several gallons, but the poorer classes are content to keep their milk in calabashes.' [Shaw and van Warmelo 1974: 244].	-	[21]
63	Thompson		1821-4	Xhosa	Agro-pastoralist	location not provided	Eastern Cape	Taken between the Kei and Mbashe Rivers [central location point]	-32.2372	28.1427	wood and baskets	rush and soft wood	milk and other liquids [baskets]	They use also a few wooden vessels, carved out of soft wood; and their rush baskets are well known, which are so closely woven as to retain milk and other liquids. [Shaw and van Warmelo 1974: 140].	-	[21]
64	Smith		1824-5	Xhosa	Agro-pastoralist	General Area [location not provided]	Eastern Cape	Taken between the Kei and Mbashe Rivers [central location point]	-32.2372	28.1427	baskets and leather bags		curdled or thick milk	Use curdled or thick milk/ Milk into baskets of twisted grass woven by women quite waterproof not always very clean…pass the milk into leathern bags or bottles, a projecting neck at one end, wooden cork. The are made of [?sheep] skin or small calf skin body drawn through the neck and legs cut off and tied.' [Shaw and van Warmelo 1974: 244].	-	[21]
65	Morgan	publication	[1833]	Xhosa	Agro-pastoralist	General Area [location not provided]	Eastern Cape	Taken between the Kei and Mbashe Rivers [central location point]	-32.2372	28.1427	leather sacks		milk	"Their attention is however chiefly engaged by their cattle:- these they herd, protecting them with great care ….The milking them also is the work of men, as is the making and repairing of the folds; the bags for holding the milk are their work; these they make of raw hides which are so firmly sewed together by thongs of the same material as to be quite impervious to their contexts" they are larg…	-	[21]
66	Martin	publication	[1836]	Xhosa	Agro-pastoralist	General Area [location not provided]	Eastern Cape	Taken between the Kei and Mbashe Rivers [central location point]	-32.2372	28.1427	leather sacks		milk	"A milk -sack of obling form, made of cow-skin, with the flesh-side out, and having the hair carefully removed, was lying at the door of one of the huts as we passed. It was about four feet long and three wide, and had a neck at one corner, for the admission and discharge of the precious beverage, which undergoes a slight fermentation and would burst a less elastic vessel, if closely stopped. The…	-	[21]
67	King		1851-5	Xhosa	Agro-pastoralist	General Area [location not provided]	Eastern Cape	Taken between the Kei and Mbashe Rivers [central location point]	-32.2372	28.1427	leather sacks		milk	..the warm milk just taken from the cow, into these skins or sacks made of bullock's hide, which soon became quite saturated with the milk constantly kept in them, and have a very sour disagreeable smell. The warm milk poured into these, upon the quantity of the old milk always left in them, instantly curdles, and gets rapidly into a state of fermentation. The curdle is all nicely broken by a sor…	-	[21]
68	Stanford		1899	Mpondo	Agro-pastoralist	General Area [location not provided]	Eastern Cape	Taken between the Umtata and Umzimvubu [central location point]	-31.7544	29.1531	baskets		beer	Shaw and van Warmelo [1974:153]	-	[21]
69	Kidd	publication	[1904]	Cape Nguni	Agro-pastoralist	General Area [location not provided]	Eastern Cape	Taken between the Kei and Mbashe Rivers [central location point]	-32.2372	28.1427	calabash		curdled milk	When the milking is over the milk is taken into the hut, and is immediately placed in the milk sac or calabash. This is never cleaned out, but contains a strong ferment which makes the milk clot immediately. Sweet milk is but food for babies, and only a few tribes would drink it. But clotted sour milk is food for men. The calabash has a small plug at the bottom by which the natives let off the wh…	-	[21]
70	Soga	publication	[1932]	Xhosa	Agro-pastoralist	General Area [location not provided]	Eastern Cape	Taken between the Kei and Mbashe Rivers [central location point]	-32.2372	28.1427	leather sack		milk	A milk -sack is called "intsuba", and is probably from an old term for skin-bottle…' [Shaw and van Warmelo 1974: 252].	-	[21]
70	Soga	publication	[1932]	Xhosa	Agro-pastoralist	General Area [location not provided]	Eastern Cape	Taken between the Kei and Mbashe Rivers [central location point]	-32.2372	28.1427				"One the death of the head of nay family the milk-sacks (im-vaba) are cut open and destroyed as a sign of mourning. On the other hand, in the case of the death of a member of the family, other than the head, the milk-sacks are not cut or destroyed, but the milk is emptied out upon the ground.' [Shaw and van Warmelo 1974: 252].	-	[21]
70	Soga	publication	[1932]	Xhosa	Agro-pastoralist	General Area [location not provided]	Eastern Cape	Taken between the Kei and Mbashe Rivers [central location point]	-32.2372	28.1427				The milking thong and milk-pail always go together. The one to tie the cow's legs, the other to receive the milk.' [Shaw and van Warmelo 1974: 252].	-	[21]
70	Soga	publication	[1937]	Xhosa	Agro-pastoralist	General Area [location not provided]	Eastern Cape	Taken between the Kei and Mbashe Rivers [central location point]	-32.2372	28.1427	calabash and leather sack, basket		sour milk	…apart from the fact the even this milk-pail that he uses, whether it is the one made of rush or any other kind of thing, is kept by him personally at a certain place that he himself had selected in the home….His milk-pail will neither be handled nor used by anyone else, as also the riem he uses for milking (hence the saying 'the riem and the milking pail')...Soon after the milking he must person…	-	[21]
71	Fox		1939	Cape Groups	Agro-pastoralist	General Area [location not provided]	Eastern Cape	Taken between the Kei and Mbashe Rivers [central location point]	-32.2372	28.1427	calabash		sour milk	"The warm milk is poured straight from the milking into a calabash already containing a little amasi. A common sight at midday at the Kraals, whilst milking is proceeding, is an array of calabashes waiting in the sun to be filled; amongst these is the baby's own small gourd, encased in a cord-carrying attachment for the mother to take on her journeys. The amasi will be ready for use in about two …	-	[21]
72	Shaw and van Warmelo		1955	Xhosa	Agro-pastoralist	General Area	Eastern Cape	Taken between the Kei and Mbashe Rivers [central location point]	-32.2372	28.1427	gourd	n.d.	curdled milk or for storing seeds	They are cut with a knife and the seeds are removed when dry. The dame method is applied in making a ladle, a calabash for curdled milk or a calabash for storing pumpkin seed.' [Shaw and van Warmelo 1974:148].	-	[21]
72	Shaw and van Warmelo		1974	Xhosa	Agro-pastoralist	General Area [location not provided]	Eastern Cape	Taken between the Kei and Mbashe Rivers [central location point]	-32.2372	28.1427	baskets and mats	cyperus textilis [rush]	-	used for baskets. Umzi, pl. imizi.	-	[21]
72	Shaw and van Warmelo		1974	Xhosa	Agro-pastoralist	General Area [location not provided]	Eastern Cape	Taken between the Kei and Mbashe Rivers [central location point]	-32.2372	28.1427	basket, string and mats	genus Ficus	-	fine inward bast of trees of the genus Ficus, used to make baskets, mats and string…[Shaw and van Warmelo 1974: 157].	-	[21]
72	Shaw and van Warmelo	recording of historical, museum and ethnographic collections	[1974]	Xhosa	Agro-pastoralist	General Area [location not provided]	Eastern Cape	Taken between the Kei and Mbashe Rivers [central location point]	-32.2372	28.1427	skin bag, calabash, wood	Cussonia spicata or softwood	sour milk	The milk-pail (ithunga), used by Xhosa, Thembu, and Hlubi until the beginning of this century, was a closely coiled basket made of sedge stems. These are no longer used and store-bought buckets or cans have taken their place. Bomvana, Mpondomise Bhaca, and Xesibe used, and all but the latter still used in 1948, a wooden pail, which was also known to the Xhosa. Several species of wood were used. S…	-	[21]
73	Duggan-Cronin	publication	[1949]	Mpondo, Mpondomise	Agro-pastoralist	General Area [location not provided]	Eastern Cape	Taken between the Umtata and Umzimvubu [central location point]	-31.7544	29.1531	baskets	ilala palm	beer	Most kraals…made their own huts, and often their own pottery and baskets as well.' …Beer traditionally was served in beautifully sewn baskets….Beer-baskets are made by men from the leaves of the ilala palm. Other types of baskets, and mats, are made by women'. [Shaw and van Warmelo 1974: 155].	-	[21]
74	Hunter		1932	Mpondo	Agro-pastoralist	General Area [location not provided]	Eastern Cape	Taken between the Umtata and Umzimvubu [central location point]	-31.7544	29.1531	calabash			Calabashes are kept on the men's side of the hut; only the individual calabashes of grand-children are sometimes hung on the women's side so that the mothers may have access to them. After the death of a member of the owner's own clan, or related clans, milk is spilled out of all except the children's calabashes.' [Shaw and van Warmelo 1974: 253].	-	[21]
74	Hunter		1932	Mpondo	Agro-pastoralist	General Area [location not provided]	Eastern Cape	Taken between the Umtata and Umzimvubu [central location point]	-31.7544	29.1531				Each baby has its own special calabash, but sweet milk is never given, except under European influence.' [Shaw and van Warmelo 1974: 253].	-	[21]
75	Shaw and van Warmelo	recording of museum and ethnographic collections	1974	Mpondo	Agro-pastoralist	General Area	Eastern Cape	Taken between the Umtata and Umzimvubu [central location point]	-31.7544	29.1531	wood	Erythrina latissima	milk pails	Mpondo term [umnqwane]l used to make milk pails.	-	[21]
											plaited basket	Hyphaene crinita (ilala)		ulala refers to a plaited drinking-vessel, or for milking into or a basket. Hyphaene crinita (palm leaf) is used only in Pondoland and Griqualand East. [Shaw and van Warmelo 1974:159-60].
											skin bag, calabash, wood	Cussonia spicata or softwood	sour milk	The milk-pail (ithunga), used by Xhosa, Thembu, and Hlubi until the beginning of this century, was a closely coiled basket made of sedge stems. These are no longer used and store-bought buckets or cans have taken their place. Bomvana, Mpondomise Bhaca, and Xesibe used, and all but the latter still used in 1948, a wooden pail, which was also known to the Xhosa. Several species of wood were used. S…
											wood		milk	The eastern tribes appear to have used wooden pails for milking (Mpondo) and pots for most liquids. For beer, however, a large beaker-shaped vessel was coiled in a simple over sewn technique of finely split palm-leaf. Modern informants are of the opionion that the technique came from Natal. The name isitya applies to both these vessels, which are still made by men. [Shaw and van Warmelo 1974: 410…
76	Shaw and van Warmelo	recording of museum and ethnographic collections	1974	Bhaca	Agro-pastoralist	General Area	Eastern Cape	Taken from Mount Frere [central location point]	-30.871	28.979	wood	n.d.	milk	milk pails	-	[21]
											skin bag, calabash, wood	Cussonia spicata or softwood	sour milk	The milk-pail (ithunga), used by Xhosa, Thembu, and Hlubi until the beginning of this century, was a closely coiled basket made of sedge stems. These are no longer used and store-bought buckets or cans have taken their place. Bomvana, Mpondomm Bhaca, and Xesibe used, and all but the latter still used in 1948, a wooden pail, which was also known to the Xhosa. Several species of wood were used. Sog…	-
77	Shaw and van Warmelo	recording of museum and ethnographic collections	[1974]	Hlubi	Agro-pastoralist	General Area [location not provided]	Eastern Cape	Taken from Mount Fletcher [central location point]	-30.6921	28.5006	skin bag, calabash, wood	Cussonia spicata or softwood	sour milk	The milk-pail (ithunga), used by Xhosa, Thembu, and Hlubi until the beginning of this century, was a closely coiled basket made of sedge stems. These are no longer used and store-bought buckets or cans have taken their place. Bomvana, Mpondomise Bhaca, and Xesibe used, and all but the latter still used in 1948, a wooden pail, which was also known to the Xhosa. Several species of wood were used. S…	-	[21]
78	Shaw and van Warmelo	recording of museum and ethnographic collections	[1974]	Bomvana	Agro-pastoralist	General Area [location not provided]	Eastern Cape	Taken from Elliotdale [central location point]	-31.9115	28.6582	skin bag, calabash, wood	Cussonia spicata or softwood	sour milk	In the west of the area, as has already been mentioned under 'animal husbandry', the common milking vessel until the beginning of this century was a basket. The baskets are said to have been shaped like an inverted beehive, and as far as can be deduced from the descriptions and from Sparrman's Gonaqua basket, were closely coiled with simple or furcate oversewing; both foundation and sewing strand…	-	[21]
											basket		beer
											baskets		milk
79	Cook	publication	[1931]	Bomvana	Agro-pastoralist	General Area [location not provided]	Eastern Cape	Taken from Elliotdale [central location point]	-31.9115	28.6582	calabash		sour milk	On the fifth day she [the mother] is given a separate calabsh of sour milk which she keeps in her own hut…The woman's calabash is called imbikata. When the baby satrts to consume amasi it is also given an imbikata.' [Shaw and van Warmelo 1974: 251].	-	[21]
80	Bonatz		1834	Thembu	Agro-pastoralist	General Area [location not provided]	Eastern Cape	Taken from Ngcobo [central location point]	-31.7516	28.0261	baskets		watertight	women make watertight baskets [Shaw and van Warmelo 1974: 152].	-	[21]
											baskets		milk	At sun-rise they creep out of their ound huts, each with a round miliking basket in his hand, skilfully manufactued by the woemn, and hasten to the cattle kraal' [Shaw and van Warmelo 1974: 245].
81	Shaw and van Warmelo		1974	Thembu,	Agro-pastoralist	General Area [location not provided]	Eastern Cape	Taken from Ngcobo [central location point]	-31.7516	28.0261	plaited basket	Hyphaene crinita (ilala)		ulala refers to a plaited drinking-vessel, or for milking into or a basket. Hyphaene crinita (palm leaf) is used only in Pondoland and Griqualand East. [Shaw and van Warmelo 1974: 159-60].		[21]
82	Phillips		1825	Thembu	Agro-pastoralist	General Area [location not provided]	Eastern Cape	Taken from Ngcobo [central location point]	-31.7516	28.0261	baskets and leather sack		milk	"…curdled milk was brough us. They never drink it but in this state, and it soon turns, from being kept in a bag made out of a hide, from whence it is taken when wanted in the little neat baskets made of rushes." [Shaw and van Warmelo 1974: 244".	-	[21]
83	Shaw and van Warmelo	recording of museum and ethnographic collections	[1974]	Thembu	Agro-pastoralist	General Area [location not provided]	Eastern Cape	Taken from Ngcobo [central location point]	-31.7516	28.0261	skin bag, calabash, wood	Cussonia spicata or softwood	sour milk	The milk-pail (ithunga), used by Xhosa, Thembu, and Hlubi until the beginning of this century, was a closely coiled basket made of sedge stems. These are no longer used and store-bought buckets or cans have taken their place. Bomvana, Mpondomise Bhaca, and Xesibe used, and all but the latter still used in 1948, a wooden pail, which was also known to the Xhosa. Several species of wood were used. S…	-	[21]
84	Carter		1782	Mbo	Agro-pastoralist	General Area [location not provided]	Eastern Cape	Taken between the Umtata and Umzimvubu [central location point]	-31.7544	29.1531	leather bag		churning milk to make butter	The milk was put into a leather bag, which being hung up in the middle of the hut, was pushed backward and forward by two persons standing at the sides; and this they continued to do, till the butter was arrived at a proper state of consistence." [Shaw and van Warmelo 1974: 241].	-	[21]
85	Shaw and van Warmelo	recording of museum and ethnographic collections	[1974]	Xesibe	Agro-pastoralist	General Area [location not provided]	Eastern Cape	Taken from Mount Ayliff [central location point]	-30.8157	29.3656	skin bag, calabash, wood	Cussonia spicata or softwood	sour milk	The milk-pail (ithunga), used by Xhosa, Thembu, and Hlubi until the beginning of this century, was a closely coiled basket made of sedge stems. These are no longer used and store-bought buckets or cans have taken their place. Bomvana, Mpondomise Bhaca, and Xesibe used, and all but the latter still used in 1948, a wooden pail, which was also known to the Xhosa. Several species of wood were used. S…	-	[21]
86	Ross		1824	Amazizi	Agro-pastoralist	General Area [location not provided]	Eastern Cape	Taken from Peddie	-33.3211	26.7256	gourd and clay		milk	"They have much cattle, sheep & goats; no horses. They do not know horses. The first which he saw was in Hintza's country…in his own country. There are hens there like ours…The men milk the cows…The milk from the cows is put into large calabashes with a wide mouth. They use clay pots in milking. They pour of [off] the tin of [from] the thick milk and use the thicker part." [Shaw and van Warmelo 1…	-	[21]
87	James Stuart	Historical Archive	19th century	Zulu	Agro-pastoralist	Zululand, KwaZulu-Natal	KwaZulu-Natal	Zululand [central location point]	-27.8872	31.4456	gourd		water and milk	"Everyday at midday and again at sunset, they drove the cattle into the central kraal. The cattle to be used for the king and the compound reserved for royal wives and female kin, or isigodhlo, were separated from the others, and after a time the calves would be separated. An inceku, a person specially assigned to collect the king’s milk, would fill the king’s milk pail from the special cows of t…	pots are also mentioned for holding milk.	[22]
88	Lindsay Hooper	recording of museum and ethnographic collections	[1981]	Natal Nguni [Zulu]	Agro-pastoralist	Zululand, KwaZulu-Natal	KwaZulu-Natal	Zululand [central location point]	-27.8872	31.4456	wood	Pouteria natalensi, Trichilia roka, Ficus ingens, Ficus soldanella	1. Lugged milk-pails. 2. Holding milk rather than for milking into.	"The pails were of two types. The first were tall cylinders narrowed at the base and top, and with tow or more solid lugs near the rim. Varied in height between 45 to 60cm, 13 cm in diameter mouth. Carving of designs on lugs and round the mouth. The second type of pail, which might have been used for holding milk into, had a bulbous body about 35cm high, supported by four short legs and fitted wi…		[23]
											calabash	-	milk storage	"Amathunga were used for the milking only (wood), the milk being poured and kept in calabash containers" [Hooper 1981: 217].	-
											wood	soft woods namely Ficus ingens, Sclerocarya caffra, Rauvolfia natalensis, Ekebergia meyeri, Trema sp. and Saliz mucrinata.	meat dishes	"Zulu meat-dishes were of a distinctive type and specimens noted did not vary much in shape and decoration. They varied in length from 45 - 80 cm, with an average width of 29cm, and stood about 8cm high. The most common shape was a rounded rectangle, though circular meat-dishes were also made. [Hooper 1981: 218-219]	-
						Msinga	KwaZulu-Natal	Taken from Msinga Local Municipality [central location point]	-28.5534	30.4329	wood	hard woods mostly Acacia lasiopetala, Schotia brachypetala, Heeria paniculosa, Bachylaena sp.	meat dishes	"Meat-dishes from this area do not differ significantly in shape or dimension from those of Zululand." [Hooper 1981: 223]	-
						Drakensberg Area	KwaZulu-Natal	Taken from the northern Drakensberg foothills [central location point]	-28.8922	29.2698	wood		meat dishes	"The only specimen seen is a Zizi meat tray very similar to the Zulu type." [Hooper 1981:224].	-
89	Nettleton, A.		[2018]	Zulu	Agro-pastoralist	Zululand, KwaZulu-Natal	KwaZulu-Natal	Zululand [central location point]	-27.8872	31.4456	wood			Most wooden vessels recorded as having come from the homesteads (imizi; sing: umuzi) of isiZulu-speakers are identified as milk pails, amathunga. 27. These almost all took a modified cylindrical form, being hollowed vertically out of the log, with slightly swelling bellies, but no legs of any kind. J.G. Wood (1868: 62) gave a comparatively early account of the process of making of such vessels...…	-	[24]
90	P. A. W. Cook	ethnographic observation of a Swazi ceremony	[1930]	Swazi	Agro-pastoralist	Zombode District	Swaziland	Zombodze	-26.4456	31.2748	calabash	-	used in the Inqwai ceremony.	"Part of the Big Inqwai Ceremony (Pilgrimage to the sea): Prior to the pilgrimage to the sea, Vanyana and a couple of men go to the Royal Kraal for the calabash in which the sea-water is to be carried and which is kept at the Royal Kraal. A black beast is killed and a portion of the skin is used to cover the calabash..." "On arrival at the sea the party goes just before sunrise to the shore and, …	-	[24]
91	S.M. Jones	Swazi nutrition [clinical nutrition]	1959-1960	Swazi	Agro-pastoralist	Area included samples from multiple regions in Swaziland	Swaziland	Taken from Manzini [central location point]	-26.6053	31.5385	gourd	-	dishes, scoops, containers for fermenting milk.	"The fruit of the gourd is shaped into dishes, scoops and ladles. A gourd is used as the vessel in which milk is ripened to form curds (emasi) and whey (umlaza). The calabash (igula) for emasi has a hole at the bottom plugged with the skins of a special root. The igula is suspended in a grass harness near the roof of the hut,. well out of the way of animals and young children, but in the warmth o…	-	[26]
											wood	-	meat dishes and/or bowls	"Cooked meat is served in Swazi meat dishes made usually of two-coloured wood and round in shape standing on short legs. Frequently, two such bowls are joined in parallel. The bowls are carved by boys and men and have found favour with tourists. It is rare to find porridge in wooden bowls, they have been usurped by 'modern' containers, enamelled iron, or aluminium dishes s, and, more rarely, chin…	-
											clay	-	cooking, beer brewing	-	"Clay pots are the traditional cooking vessel of the Swazi and ceramics is an art practices by women specialists in the community. The utensils are manufactured close to suitable clay deposits, and the potter barters her wares for the volume of grain or legumes that the pot will hold. Clay pots rarely have well-fitting lids and green leaves closely wrapped over are often used. In Addition to cook…
92	Lindsay Hooper	recording of museum and ethnographic collections	[1981]	Swazi	Agro-pastoralist	General Area [location not provided]	Swailand	Taken from Manzini [central location point]	-26.6053	31.5385	wood	Pterocarpus angoensis	meat dishes	"Swazi meat-dishes consisted of a fairly deep oval bowl about 38cm long and 20cm wide, set on various types of support…The dish might have a handle with a hole for hanging cord on one side." [Hooper 1981: 260]	-	[23]
											wood	Kigelia pinnata	similar to Zulu milk pails.	Similar to Zulu milk pails [Hooper 1981: 261-262].

## Sheet: Database 2 references
References for Database 2
1. Schapera I. The Khoisan Speaking Peoples of South Africa. London: Routledge, Kegan Paul; 1963.
2. Bollong CA, Sampson CG, Smith AB. Khoikhoi and Bushman pottery in the Cape Colony: ethnohistory and Later Stone Age ceramics of the South African interior. J Anthropol Archaeol. 1997 Sep 1;16(3):269-99. Available from https://doi.org/10.1006/jaar.1997.0311
3. Rudner J. The use of stone artefacts and pottery among the Khoisan peoples in historic and protohistoric times. S Afr Archaeol Bull. 1979 Jun 1;34(129):3-17.
4. Sydow W. The pre-european pottery of South West Africa. Windhoek: Cimbebasia, Memoir Series 1; 1967.
5. Guenther M. Kalahari und Namib Bushmen in German South West Africa: ethnographic reports by Colonial Soldiers and Settlers. Köln, Rüdiger Köpper Verlag, Research in Khoisan Studies 18; 2005.
6. Online Database: Oswin Köhler Archive, Goethe University. Available from https://www.uni-frankfurt.de/62970506/Collection_Oswin_Köhler
7. Vernay-Lang Kalahari Expedition. Probing the mysteries of the Kalahari -III. Ostrich eggs. The Illustrated London News. 1930 Aug 30.
8. Online Database: Pitt Rivers Museum, available from https://www.prm.ox.ac.uk/collections-online
9. Laidler PW. South African Native Ceramics: their characteristics and classification. Transactions of the Royal Society of South Africa. 1938; 26: 93-172.
10. Marshall L. The !Kung of Nyae Nyae. Cambridge: Harvard University Press; 1976.
11. Silberbauer GB. Hunter and habitat in the central Kalahari Desert. Cambridge: Cambridge University Press; 1981.
12. Lee RB. The !Kung San: men, women, and work in a foraging society. Cambridge: Cambridge University Press; 1979.
13. Guenther MG. 1986. The Nharo Bushmen of Botswana: tradition and change. Hamburg: Helmut Buske Verlag; 1986.
14. Ikeya K. Dry farming among the San in the Central Kalahari. African Study monographs, Supplementary issue. 1996; 22: 85-100. Available from https://doi.org/10.14989/68375
15. Raven-Hart R. Before Van Riebeeck: Callers at South Africa from 1488 to 1652. Cape Town: Struik; 1967.
16. Webley, L.E. The history and archaeology of pastoralist and hunter-gatherer settlement in the north-western Cape, South Africa (Doctoral dissertation). Cape Town: University of Cape Town; 1992.
17. Alexander JE. An expedition of discovery into the interior of Africa. London: Colburn; 1838.
18. Hoernlé W. The social organization of the Nama and other essays. Johannesburg: Witwatersrand University Press; 1985.
19. Malan JS, Owen-Smith GL. The ethnobotany of Kaokoland. CimbebasiaSeries B. 1974; 2 (5): 131–178.
20. Jacobsohn M. An ethno-archaeological study among semi-nomadic Himba and Herera herders in north-western Namibia (PhD Dissertation). Cape Town: University of Cape Town; 1995.
21. Shaw EM, van Warmelo NJ. The Material Culture of the Cape Nguni. Annals of the South African Museum; 1974.
22. Bjerk PK. They poured themselves into the milk: Zulu political philosophy under Shaka. J Afr Hist. 2006 Mar;47(1):1-9.
23. Hooper L. Some Nguni Crafts part 3: wood-carving. S Afr Mus. 1981; 70 (3):157-312.
24. Nettleton A. ‘Zulu’wooden vessels: the archive and the history of a genre. South Afr Humanit. 2018 Jan 1;31(1):93-115.
25. Cook PA. The inqwala ceremony of the Swazis. Bantu Studies. 1930 Jan 1;4(1):205-10.
26. Jones SM. A study of Swazi nutrition: report of the Swaziland Nutrition Survey 1961-62. Durban: Institute for Social Research, University of Natal; 1963.
